# Supplementary material for: 1-[Bis(4-fluoro­phen­yl)meth­yl]-4-[2-(naphthalen-2-yl­oxy)eth­yl]piperazine
Source: Acta Crystallogr Sect E Struct Rep Online. 2012 May 31;68(Pt 6):o1974. doi: 10.1107/S1600536812024129 (PMC3379521; doi:10.1107/S1600536812024129)
Supplement: Supplementary file 1 [file e-68-o1974-sup1.cif]

##############################################################################
#                                                                            #
# This CIF contains the data in a paper accepted for publication in          #
# Acta Crystallographica Section E. It conforms to the requirements of       #
# Notes for Authors for Acta Crystallographica Section E, and has been       #
# peer reviewed under the auspices of the IUCr Commission on Journals.       #
#                                                                            #
# Full details of the Crystallographic Information File format               #
# are given in the paper "The Crystallographic Information File (CIF):       #
# a New Standard Archive File for Crystallography" by S. R. Hall, F. H.      #
# Allen and I. D. Brown [Acta Cryst. (1991), A47, 655-685].                  #
#                                                                            #
# The current version of the core CIF dictionary is obtainable from          #
# ftp://ftp.iucr.org/pub/cif_core.dic.                                       #
#                                                                            #
# Software is freely available for graphical display of the structure(s)     #
# in this CIF. For information consult the CIF software page                 #
# http://www.iucr.org/resources/cif/software.                                #
#                                                                            #
# This file may be used for bona fide research purposes within the           #
# scientific community so long as proper attribution is given to the journal # 
# article from which it was obtained.                                        #
#                                                                            #
##############################################################################
data_I
_audit_creation_method     SHELXL-97
_chemical_name_systematic
;
1-[Bis(4-fluorophenyl)methyl]-4-[2-(naphthalen-2-yloxy)ethyl]piperazine
;
_chemical_name_common     ?
_chemical_formula_moiety     'C29 H28 F2 N2 O'
_chemical_formula_sum     'C29 H28 F2 N2 O'
_chemical_formula_iupac     'C29 H28 F2 N2 O'
_chemical_formula_weight     458.53
_chemical_melting_point     ?
_symmetry_cell_setting     monoclinic
_symmetry_space_group_name_H-M     'P 21/n'
loop_
    _symmetry_equiv_pos_as_xyz
    'x, y, z'
    '-x+1/2, y+1/2, -z+1/2'
    '-x, -y, -z'
    'x-1/2, -y-1/2, z-1/2'
_cell_length_a     10.416(2)
_cell_length_b     16.870(3)
_cell_length_c     14.311(3)
_cell_angle_alpha     90.00
_cell_angle_beta     100.57(3)
_cell_angle_gamma     90.00
_cell_volume     2472.0(9)
_cell_formula_units_Z     4
_cell_measurement_reflns_used     25
_cell_measurement_theta_min     10
_cell_measurement_theta_max     13
_cell_measurement_temperature     293(2)
_exptl_crystal_description     block
_exptl_crystal_colour     colorless
_exptl_crystal_size_max     0.30
_exptl_crystal_size_mid     0.20
_exptl_crystal_size_min     0.10
_exptl_crystal_density_diffrn     1.232
_exptl_crystal_density_meas     ?
_exptl_crystal_density_method     'not measured'
_exptl_crystal_F_000     968
_exptl_absorpt_coefficient_mu     0.085
_exptl_absorpt_correction_type     none
_exptl_absorpt_process_details     ?
_exptl_absorpt_correction_T_min     .
_exptl_absorpt_correction_T_max     .
_exptl_special_details
;
;
_diffrn_ambient_temperature     293(2)
_diffrn_radiation_type     MoK\a
_diffrn_radiation_wavelength     0.71073
_diffrn_radiation_source     'fine-focus sealed tube'
_diffrn_radiation_monochromator     graphite
_diffrn_measurement_device_type     'Enraf--Nonius CAD-4'
_diffrn_measurement_method     \w/2\q
_diffrn_detector_area_resol_mean     ?
_diffrn_reflns_number     4802
_diffrn_reflns_av_R_equivalents     0.0866
_diffrn_reflns_av_sigmaI/netI     0.0383
_diffrn_reflns_theta_min     1.88
_diffrn_reflns_theta_max     25.39
_diffrn_reflns_theta_full     25.39
_diffrn_measured_fraction_theta_max     0.999
_diffrn_measured_fraction_theta_full     0.999
_diffrn_reflns_limit_h_min     0
_diffrn_reflns_limit_h_max     12
_diffrn_reflns_limit_k_min     0
_diffrn_reflns_limit_k_max     20
_diffrn_reflns_limit_l_min     -17
_diffrn_reflns_limit_l_max     16
_diffrn_standards_number     3
_diffrn_standards_interval_count     200
_diffrn_standards_interval_time     120
_diffrn_standards_decay_%     1
_refine_special_details
;
Refinement of <i>F</i>^2^ against ALL reflections. The weighted <i>R</i>-factor
<i>wR</i> and goodness of fit <i>S</i> are based on <i>F</i>^2^, conventional
<i>R</i>-factors <i>R</i> are based on <i>F</i>, with <i>F</i> set to zero for
negative <i>F</i>^2^. The threshold expression of <i>F</i>^2^ >
\s(<i>F</i>^2^) is used only for calculating <i>R</i>-factors(gt) <i>etc</i>.
and is not relevant to the choice of reflections for refinement.
<i>R</i>-factors based on <i>F</i>^2^ are statistically about twice as large
as those based on <i>F</i>, and <i>R</i>- factors based on ALL data will be
even larger.
;
_reflns_number_total     4541
_reflns_number_gt     2743
_reflns_threshold_expression     I>2\s(I)
_refine_ls_structure_factor_coef     Fsqd
_refine_ls_matrix_type     full
_refine_ls_R_factor_all     0.0996
_refine_ls_R_factor_gt     0.0584
_refine_ls_wR_factor_gt     0.1606
_refine_ls_wR_factor_ref     0.1815
_refine_ls_goodness_of_fit_ref     1.007
_refine_ls_restrained_S_all     1.119
_refine_ls_number_reflns     4541
_refine_ls_number_parameters     307
_refine_ls_number_restraints     4
_refine_ls_hydrogen_treatment     constr
_refine_ls_weighting_scheme     calc
_refine_ls_weighting_details
         'calc w=1/[\s^2^(Fo^2^)+(0.1000P)^2^+0.2000P] where P=(Fo^2^+2Fc^2^)/3'
_atom_sites_solution_hydrogens     geom
_atom_sites_solution_primary     direct
_atom_sites_solution_secondary     difmap
_refine_ls_shift/su_max     0.000
_refine_ls_shift/su_mean     0.000
_refine_diff_density_max     0.261
_refine_diff_density_min     -0.219
_refine_ls_extinction_method     none
_refine_ls_extinction_coef     ?
loop_
    _atom_type_symbol
    _atom_type_description
    _atom_type_scat_dispersion_real
    _atom_type_scat_dispersion_imag
    _atom_type_scat_source
    'C' 'C' 0.0033 0.0016
                         'International Tables Vol C Tables 4.2.6.8 and 6.1.1.4'
    'H' 'H' 0.0000 0.0000
                         'International Tables Vol C Tables 4.2.6.8 and 6.1.1.4'
    'N' 'N' 0.0061 0.0033
                         'International Tables Vol C Tables 4.2.6.8 and 6.1.1.4'
    'O' 'O' 0.0106 0.0060
                         'International Tables Vol C Tables 4.2.6.8 and 6.1.1.4'
    'F' 'F' 0.0171 0.0103
                         'International Tables Vol C Tables 4.2.6.8 and 6.1.1.4'
_computing_data_collection     'CAD-4 EXPRESS (Enraf--Nonius, 1989)'
_computing_cell_refinement     'CAD-4 EXPRESS (Enraf--Nonius, 1989)'
_computing_data_reduction     'XCAD4 (Harms & Wocadlo, 1995)'
_computing_structure_solution     'SHELXS97 (Sheldrick, 2008)'
_computing_structure_refinement     'SHELXL97 (Sheldrick, 2008)'
_computing_molecular_graphics     'SHELXL97 (Sheldrick, 2008)'
_computing_publication_material     'SHELXL97 (Sheldrick, 2008)'
loop_
    _atom_site_type_symbol
    _atom_site_label
    _atom_site_fract_x
    _atom_site_fract_y
    _atom_site_fract_z
    _atom_site_U_iso_or_equiv
    _atom_site_adp_type
    _atom_site_calc_flag
    _atom_site_refinement_flags
    _atom_site_occupancy
    _atom_site_symmetry_multiplicity
    _atom_site_disorder_assembly
    _atom_site_disorder_group
    O O 0.27757(19) 0.41478(11) 0.47099(15) 0.0661(6) Uani d . 1 1 . .
    N N1 0.2649(2) 0.58274(13) 0.52960(17) 0.0575(6) Uani d . 1 1 . .
    F F1 0.90854(19) 0.59295(13) 0.96914(15) 0.0967(7) Uani d . 1 1 . .
    C C1 0.1204(3) 0.22487(16) 0.3853(2) 0.0542(7) Uani d . 1 1 . .
    F F2 0.4277(2) 1.05347(11) 0.74130(15) 0.0922(7) Uani d . 1 1 . .
    N N2 0.4063(2) 0.68238(13) 0.67855(16) 0.0528(6) Uani d . 1 1 . .
    C C2 0.0148(3) 0.19302(19) 0.3205(2) 0.0721(9) Uani d . 1 1 . .
    H H2A -0.0448 0.2268 0.2840 0.087 Uiso calc R 1 1 . .
    C C3 -0.0006(4) 0.1129(2) 0.3110(3) 0.0988(13) Uani d . 1 1 . .
    H H3A -0.0707 0.0927 0.2679 0.119 Uiso calc R 1 1 . .
    C C4 0.0860(4) 0.0619(2) 0.3644(4) 0.1085(15) Uani d . 1 1 . .
    H H4A 0.0740 0.0075 0.3572 0.130 Uiso calc R 1 1 . .
    C C5 0.1889(4) 0.0902(2) 0.4273(3) 0.0888(11) Uani d . 1 1 . .
    H H5A 0.2464 0.0549 0.4633 0.107 Uiso calc R 1 1 . .
    C C6 0.2100(3) 0.17243(17) 0.4390(2) 0.0613(8) Uani d . 1 1 . .
    C C7 0.3172(3) 0.20455(18) 0.5024(2) 0.0654(8) Uani d . 1 1 . .
    H H7A 0.3758 0.1705 0.5394 0.078 Uiso calc R 1 1 . .
    C C8 0.3365(3) 0.28384(18) 0.5104(2) 0.0625(8) Uani d . 1 1 . .
    H H8A 0.4091 0.3037 0.5512 0.075 Uiso calc R 1 1 . .
    C C9 0.2463(3) 0.33609(16) 0.45675(19) 0.0534(7) Uani d . 1 1 . .
    C C10 0.1397(3) 0.30770(16) 0.3968(2) 0.0523(7) Uani d . 1 1 . .
    H H10A 0.0792 0.3428 0.3634 0.063 Uiso calc R 1 1 . .
    C C11 0.1892(3) 0.47098(17) 0.4185(2) 0.0688(9) Uani d . 1 1 . .
    H H11A 0.1065 0.4697 0.4405 0.083 Uiso calc R 1 1 . .
    H H11B 0.1731 0.4573 0.3516 0.083 Uiso calc R 1 1 . .
    C C12 0.2474(3) 0.55314(17) 0.4322(2) 0.0694(9) Uani d . 1 1 . .
    H H12A 0.3315 0.5528 0.4123 0.083 Uiso calc R 1 1 . .
    H H12B 0.1912 0.5896 0.3909 0.083 Uiso calc R 1 1 . .
    C C13 0.3933(3) 0.56131(17) 0.5841(2) 0.0598(8) Uani d . 1 1 . .
    H H13A 0.4607 0.5803 0.5511 0.072 Uiso calc R 1 1 . .
    H H13B 0.4003 0.5040 0.5885 0.072 Uiso calc R 1 1 . .
    C C14 0.4152(3) 0.59602(16) 0.6829(2) 0.0569(7) Uani d . 1 1 . .
    H H14A 0.3503 0.5754 0.7171 0.068 Uiso calc R 1 1 . .
    H H14B 0.5008 0.5806 0.7170 0.068 Uiso calc R 1 1 . .
    C C15 0.2747(3) 0.70173(17) 0.6280(2) 0.0624(8) Uani d . 1 1 . .
    H H15A 0.2635 0.7588 0.6257 0.075 Uiso calc R 1 1 . .
    H H15B 0.2106 0.6795 0.6619 0.075 Uiso calc R 1 1 . .
    C C16 0.2528(3) 0.66947(17) 0.5293(2) 0.0648(8) Uani d . 1 1 . .
    H H16A 0.1663 0.6844 0.4964 0.078 Uiso calc R 1 1 . .
    H H16B 0.3161 0.6923 0.4951 0.078 Uiso calc R 1 1 . .
    C C17 0.4344(3) 0.72010(16) 0.77297(19) 0.0544(7) Uani d . 1 1 . .
    H H17A 0.3647 0.7055 0.8073 0.065 Uiso calc R 1 1 . .
    C C18 0.5624(3) 0.69034(16) 0.82958(19) 0.0534(7) Uani d D 1 1 . .
    C C19 0.6790(3) 0.6934(2) 0.7902(2) 0.0677(9) Uani d D 1 1 . .
    H H19A 0.6775 0.7173 0.7314 0.081 Uiso calc R 1 1 . .
    C C20 0.7921(3) 0.6614(2) 0.8381(2) 0.0739(9) Uani d . 1 1 . .
    H H20A 0.8672 0.6628 0.8117 0.089 Uiso calc R 1 1 . .
    C C21 0.7952(3) 0.62780(19) 0.9240(2) 0.0659(8) Uani d . 1 1 . .
    C C22 0.6914(3) 0.62547(17) 0.9676(2) 0.0685(9) Uani d D 1 1 . .
    H H22A 0.6975 0.6036 1.0279 0.082 Uiso calc R 1 1 . .
    C C23 0.5704(3) 0.65809(17) 0.9176(2) 0.0625(8) Uani d D 1 1 . .
    H H23A 0.4968 0.6571 0.9458 0.075 Uiso calc R 1 1 . .
    C C24 0.4343(3) 0.80943(16) 0.76286(19) 0.0541(7) Uani d D 1 1 . .
    C C25 0.3778(3) 0.85731(18) 0.8273(2) 0.0622(8) Uani d D 1 1 . .
    H H25A 0.3412 0.8334 0.8747 0.075 Uiso calc R 1 1 . .
    C C26 0.3776(3) 0.93915(19) 0.8193(2) 0.0686(9) Uani d . 1 1 . .
    H H26A 0.3419 0.9705 0.8615 0.082 Uiso calc R 1 1 . .
    C C27 0.4299(3) 0.97249(18) 0.7496(2) 0.0639(8) Uani d . 1 1 . .
    C C28 0.4854(4) 0.93165(17) 0.6871(2) 0.0738(9) Uani d D 1 1 . .
    H H28A 0.5213 0.9574 0.6405 0.089 Uiso calc R 1 1 . .
    C C29 0.4875(3) 0.84671(16) 0.6948(2) 0.0694(9) Uani d D 1 1 . .
    H H29A 0.5257 0.8168 0.6527 0.083 Uiso calc R 1 1 . .
loop_
    _atom_site_aniso_label
    _atom_site_aniso_U_11
    _atom_site_aniso_U_22
    _atom_site_aniso_U_33
    _atom_site_aniso_U_12
    _atom_site_aniso_U_13
    _atom_site_aniso_U_23
    O 0.0676(13) 0.0462(12) 0.0759(14) 0.0018(10) -0.0091(11) -0.0051(10)
    N1 0.0629(15) 0.0381(12) 0.0640(15) 0.0030(11) -0.0082(12) -0.0007(10)
    F1 0.0811(14) 0.1069(17) 0.0887(14) 0.0046(12) -0.0196(11) 0.0062(12)
    C1 0.0533(16) 0.0475(17) 0.0649(18) 0.0035(13) 0.0188(14) -0.0039(13)
    F2 0.1064(16) 0.0490(11) 0.1124(16) 0.0025(10) -0.0030(12) -0.0074(10)
    N2 0.0521(14) 0.0410(13) 0.0625(14) 0.0018(10) 0.0027(11) -0.0030(11)
    C2 0.069(2) 0.055(2) 0.090(2) -0.0001(16) 0.0066(18) -0.0102(17)
    C3 0.085(3) 0.065(2) 0.137(4) -0.009(2) -0.004(3) -0.022(2)
    C4 0.108(3) 0.047(2) 0.159(4) -0.004(2) -0.004(3) -0.011(2)
    C5 0.087(3) 0.051(2) 0.124(3) 0.0107(19) 0.007(2) -0.001(2)
    C6 0.0568(18) 0.0496(17) 0.079(2) 0.0041(14) 0.0173(16) -0.0012(15)
    C7 0.0619(19) 0.0530(19) 0.081(2) 0.0157(15) 0.0110(17) 0.0063(15)
    C8 0.0539(18) 0.062(2) 0.0681(19) 0.0056(14) 0.0009(15) -0.0024(15)
    C9 0.0589(17) 0.0467(17) 0.0542(16) 0.0052(13) 0.0094(14) -0.0032(13)
    C10 0.0531(16) 0.0460(16) 0.0564(16) 0.0065(13) 0.0065(13) -0.0008(13)
    C11 0.078(2) 0.0483(18) 0.0691(19) 0.0024(16) -0.0140(16) -0.0005(14)
    C12 0.086(2) 0.0466(17) 0.067(2) -0.0017(16) -0.0093(17) 0.0013(14)
    C13 0.0586(17) 0.0437(16) 0.0726(19) 0.0031(13) 0.0000(15) -0.0022(14)
    C14 0.0564(17) 0.0428(16) 0.0652(18) 0.0035(13) -0.0052(14) 0.0007(13)
    C15 0.0629(19) 0.0409(15) 0.080(2) 0.0054(13) 0.0041(16) -0.0024(14)
    C16 0.071(2) 0.0421(16) 0.073(2) 0.0080(14) -0.0099(16) 0.0003(14)
    C17 0.0578(17) 0.0530(17) 0.0549(17) -0.0052(13) 0.0171(14) -0.0029(13)
    C18 0.0648(18) 0.0462(16) 0.0502(16) -0.0079(13) 0.0130(14) -0.0071(12)
    C19 0.064(2) 0.088(2) 0.0504(17) -0.0104(17) 0.0069(15) 0.0033(16)
    C20 0.0564(19) 0.102(3) 0.060(2) -0.0097(18) 0.0020(15) -0.0002(18)
    C21 0.067(2) 0.064(2) 0.0599(19) -0.0063(16) -0.0058(17) -0.0075(16)
    C22 0.098(3) 0.0520(18) 0.0523(17) -0.0059(17) 0.0052(18) 0.0012(14)
    C23 0.081(2) 0.0505(18) 0.0587(18) -0.0065(16) 0.0211(16) -0.0028(14)
    C24 0.0537(16) 0.0503(17) 0.0581(17) -0.0044(13) 0.0094(13) -0.0080(13)
    C25 0.0598(18) 0.067(2) 0.0615(18) 0.0012(15) 0.0144(14) -0.0040(15)
    C26 0.066(2) 0.062(2) 0.075(2) 0.0126(16) 0.0056(17) -0.0190(17)
    C27 0.067(2) 0.0490(18) 0.069(2) 0.0003(15) -0.0056(16) -0.0108(15)
    C28 0.099(3) 0.0538(19) 0.068(2) -0.0155(18) 0.0136(19) -0.0032(16)
    C29 0.095(2) 0.0533(18) 0.0664(19) -0.0074(17) 0.0318(18) -0.0123(15)
_geom_special_details
;
All e.s.d.'s (except the e.s.d. in the dihedral angle between two l.s. planes)
are estimated using the full covariance matrix. The cell e.s.d.'s are taken
into account individually in the estimation of e.s.d.'s in distances, angles
and torsion angles; correlations between e.s.d.'s in cell parameters are only
used when they are defined by crystal symmetry. An approximate (isotropic)
treatment of cell e.s.d.'s is used for estimating e.s.d.'s involving l.s.
planes.
;
loop_
    _geom_bond_atom_site_label_1
    _geom_bond_atom_site_label_2
    _geom_bond_site_symmetry_2
    _geom_bond_distance
    _geom_bond_publ_flag
    O C9 . 1.373(3) ?
    O C11 . 1.434(3) ?
    N1 C12 . 1.461(4) ?
    N1 C13 . 1.465(3) ?
    N1 C16 . 1.468(3) ?
    F1 C21 . 1.370(4) ?
    C1 C6 . 1.408(4) ?
    C1 C2 . 1.408(4) ?
    C1 C10 . 1.417(4) ?
    F2 C27 . 1.371(3) ?
    N2 C14 . 1.461(3) ?
    N2 C15 . 1.465(3) ?
    N2 C17 . 1.474(3) ?
    C2 C3 . 1.364(5) ?
    C2 H2A . 0.9300 ?
    C3 C4 . 1.373(5) ?
    C3 H3A . 0.9300 ?
    C4 C5 . 1.353(5) ?
    C4 H4A . 0.9300 ?
    C5 C6 . 1.410(4) ?
    C5 H5A . 0.9300 ?
    C6 C7 . 1.411(4) ?
    C7 C8 . 1.354(4) ?
    C7 H7A . 0.9300 ?
    C8 C9 . 1.408(4) ?
    C8 H8A . 0.9300 ?
    C9 C10 . 1.360(4) ?
    C10 H10A . 0.9300 ?
    C11 C12 . 1.511(4) ?
    C11 H11A . 0.9700 ?
    C11 H11B . 0.9700 ?
    C12 H12A . 0.9700 ?
    C12 H12B . 0.9700 ?
    C13 C14 . 1.508(4) ?
    C13 H13A . 0.9700 ?
    C13 H13B . 0.9700 ?
    C14 H14A . 0.9700 ?
    C14 H14B . 0.9700 ?
    C15 C16 . 1.492(4) ?
    C15 H15A . 0.9700 ?
    C15 H15B . 0.9700 ?
    C16 H16A . 0.9700 ?
    C16 H16B . 0.9700 ?
    C17 C18 . 1.513(4) ?
    C17 C24 . 1.514(4) ?
    C17 H17A . 0.9800 ?
    C18 C23 . 1.360(4) ?
    C18 C19 . 1.431(3) ?
    C19 C20 . 1.361(4) ?
    C19 H19A . 0.9300 ?
    C20 C21 . 1.349(4) ?
    C20 H20A . 0.9300 ?
    C21 C22 . 1.344(4) ?
    C22 C23 . 1.439(3) ?
    C22 H22A . 0.9300 ?
    C23 H23A . 0.9300 ?
    C24 C29 . 1.360(4) ?
    C24 C25 . 1.431(3) ?
    C25 C26 . 1.385(4) ?
    C25 H25A . 0.9300 ?
    C26 C27 . 1.345(4) ?
    C26 H26A . 0.9300 ?
    C27 C28 . 1.341(4) ?
    C28 C29 . 1.437(3) ?
    C28 H28A . 0.9300 ?
    C29 H29A . 0.9300 ?
loop_
    _geom_angle_atom_site_label_1
    _geom_angle_atom_site_label_2
    _geom_angle_atom_site_label_3
    _geom_angle_site_symmetry_1
    _geom_angle_site_symmetry_3
    _geom_angle
    _geom_angle_publ_flag
    C9 O C11 . . 116.7(2) ?
    C12 N1 C13 . . 111.5(2) ?
    C12 N1 C16 . . 110.0(2) ?
    C13 N1 C16 . . 108.5(2) ?
    C6 C1 C2 . . 118.6(3) ?
    C6 C1 C10 . . 119.4(3) ?
    C2 C1 C10 . . 122.0(3) ?
    C14 N2 C15 . . 106.8(2) ?
    C14 N2 C17 . . 113.1(2) ?
    C15 N2 C17 . . 111.6(2) ?
    C3 C2 C1 . . 120.5(3) ?
    C3 C2 H2A . . 119.8 ?
    C1 C2 H2A . . 119.8 ?
    C2 C3 C4 . . 120.8(4) ?
    C2 C3 H3A . . 119.6 ?
    C4 C3 H3A . . 119.6 ?
    C5 C4 C3 . . 120.6(4) ?
    C5 C4 H4A . . 119.7 ?
    C3 C4 H4A . . 119.7 ?
    C4 C5 C6 . . 120.8(3) ?
    C4 C5 H5A . . 119.6 ?
    C6 C5 H5A . . 119.6 ?
    C1 C6 C5 . . 118.7(3) ?
    C1 C6 C7 . . 118.5(3) ?
    C5 C6 C7 . . 122.8(3) ?
    C8 C7 C6 . . 121.4(3) ?
    C8 C7 H7A . . 119.3 ?
    C6 C7 H7A . . 119.3 ?
    C7 C8 C9 . . 119.9(3) ?
    C7 C8 H8A . . 120.1 ?
    C9 C8 H8A . . 120.1 ?
    C10 C9 O . . 125.3(2) ?
    C10 C9 C8 . . 120.6(3) ?
    O C9 C8 . . 114.1(2) ?
    C9 C10 C1 . . 120.2(3) ?
    C9 C10 H10A . . 119.9 ?
    C1 C10 H10A . . 119.9 ?
    O C11 C12 . . 109.6(2) ?
    O C11 H11A . . 109.8 ?
    C12 C11 H11A . . 109.8 ?
    O C11 H11B . . 109.8 ?
    C12 C11 H11B . . 109.8 ?
    H11A C11 H11B . . 108.2 ?
    N1 C12 C11 . . 114.4(3) ?
    N1 C12 H12A . . 108.7 ?
    C11 C12 H12A . . 108.7 ?
    N1 C12 H12B . . 108.7 ?
    C11 C12 H12B . . 108.7 ?
    H12A C12 H12B . . 107.6 ?
    N1 C13 C14 . . 111.7(2) ?
    N1 C13 H13A . . 109.3 ?
    C14 C13 H13A . . 109.3 ?
    N1 C13 H13B . . 109.3 ?
    C14 C13 H13B . . 109.3 ?
    H13A C13 H13B . . 107.9 ?
    N2 C14 C13 . . 110.5(2) ?
    N2 C14 H14A . . 109.5 ?
    C13 C14 H14A . . 109.5 ?
    N2 C14 H14B . . 109.5 ?
    C13 C14 H14B . . 109.5 ?
    H14A C14 H14B . . 108.1 ?
    N2 C15 C16 . . 110.7(2) ?
    N2 C15 H15A . . 109.5 ?
    C16 C15 H15A . . 109.5 ?
    N2 C15 H15B . . 109.5 ?
    C16 C15 H15B . . 109.5 ?
    H15A C15 H15B . . 108.1 ?
    N1 C16 C15 . . 111.2(2) ?
    N1 C16 H16A . . 109.4 ?
    C15 C16 H16A . . 109.4 ?
    N1 C16 H16B . . 109.4 ?
    C15 C16 H16B . . 109.4 ?
    H16A C16 H16B . . 108.0 ?
    N2 C17 C18 . . 110.8(2) ?
    N2 C17 C24 . . 110.2(2) ?
    C18 C17 C24 . . 111.5(2) ?
    N2 C17 H17A . . 108.1 ?
    C18 C17 H17A . . 108.1 ?
    C24 C17 H17A . . 108.1 ?
    C23 C18 C19 . . 117.8(3) ?
    C23 C18 C17 . . 121.8(2) ?
    C19 C18 C17 . . 120.3(2) ?
    C20 C19 C18 . . 120.4(3) ?
    C20 C19 H19A . . 119.8 ?
    C18 C19 H19A . . 119.8 ?
    C21 C20 C19 . . 120.0(3) ?
    C21 C20 H20A . . 120.0 ?
    C19 C20 H20A . . 120.0 ?
    C22 C21 C20 . . 123.3(3) ?
    C22 C21 F1 . . 117.8(3) ?
    C20 C21 F1 . . 119.0(3) ?
    C21 C22 C23 . . 117.6(3) ?
    C21 C22 H22A . . 121.2 ?
    C23 C22 H22A . . 121.2 ?
    C18 C23 C22 . . 120.8(3) ?
    C18 C23 H23A . . 119.6 ?
    C22 C23 H23A . . 119.6 ?
    C29 C24 C25 . . 118.0(3) ?
    C29 C24 C17 . . 122.4(2) ?
    C25 C24 C17 . . 119.6(3) ?
    C26 C25 C24 . . 120.3(3) ?
    C26 C25 H25A . . 119.9 ?
    C24 C25 H25A . . 119.9 ?
    C27 C26 C25 . . 118.9(3) ?
    C27 C26 H26A . . 120.6 ?
    C25 C26 H26A . . 120.6 ?
    C28 C27 C26 . . 124.3(3) ?
    C28 C27 F2 . . 117.1(3) ?
    C26 C27 F2 . . 118.6(3) ?
    C27 C28 C29 . . 117.6(3) ?
    C27 C28 H28A . . 121.2 ?
    C29 C28 H28A . . 121.2 ?
    C24 C29 C28 . . 120.9(3) ?
    C24 C29 H29A . . 119.5 ?
    C28 C29 H29A . . 119.5 ?
loop_
    _geom_torsion_atom_site_label_1
    _geom_torsion_atom_site_label_2
    _geom_torsion_atom_site_label_3
    _geom_torsion_atom_site_label_4
    _geom_torsion_site_symmetry_1
    _geom_torsion_site_symmetry_2
    _geom_torsion_site_symmetry_3
    _geom_torsion_site_symmetry_4
    _geom_torsion
    _geom_torsion_publ_flag
    C6 C1 C2 C3 . . . . 0.7(5) ?
    C10 C1 C2 C3 . . . . 179.8(3) ?
    C1 C2 C3 C4 . . . . 0.1(6) ?
    C2 C3 C4 C5 . . . . -0.2(7) ?
    C3 C4 C5 C6 . . . . -0.5(7) ?
    C2 C1 C6 C5 . . . . -1.4(4) ?
    C10 C1 C6 C5 . . . . 179.5(3) ?
    C2 C1 C6 C7 . . . . 178.7(3) ?
    C10 C1 C6 C7 . . . . -0.4(4) ?
    C4 C5 C6 C1 . . . . 1.3(6) ?
    C4 C5 C6 C7 . . . . -178.8(4) ?
    C1 C6 C7 C8 . . . . -1.7(5) ?
    C5 C6 C7 C8 . . . . 178.4(3) ?
    C6 C7 C8 C9 . . . . 1.9(5) ?
    C11 O C9 C10 . . . . 0.5(4) ?
    C11 O C9 C8 . . . . -179.8(3) ?
    C7 C8 C9 C10 . . . . 0.1(5) ?
    C7 C8 C9 O . . . . -179.7(3) ?
    O C9 C10 C1 . . . . 177.5(2) ?
    C8 C9 C10 C1 . . . . -2.2(4) ?
    C6 C1 C10 C9 . . . . 2.3(4) ?
    C2 C1 C10 C9 . . . . -176.8(3) ?
    C9 O C11 C12 . . . . -172.2(3) ?
    C13 N1 C12 C11 . . . . 89.7(3) ?
    C16 N1 C12 C11 . . . . -149.9(3) ?
    O C11 C12 N1 . . . . -64.6(4) ?
    C12 N1 C13 C14 . . . . 176.5(2) ?
    C16 N1 C13 C14 . . . . 55.2(3) ?
    C15 N2 C14 C13 . . . . 60.2(3) ?
    C17 N2 C14 C13 . . . . -176.6(2) ?
    N1 C13 C14 N2 . . . . -59.4(3) ?
    C14 N2 C15 C16 . . . . -61.4(3) ?
    C17 N2 C15 C16 . . . . 174.6(2) ?
    C12 N1 C16 C15 . . . . -178.1(3) ?
    C13 N1 C16 C15 . . . . -55.9(3) ?
    N2 C15 C16 N1 . . . . 60.9(3) ?
    C14 N2 C17 C18 . . . . 51.5(3) ?
    C15 N2 C17 C18 . . . . 171.9(2) ?
    C14 N2 C17 C24 . . . . 175.4(2) ?
    C15 N2 C17 C24 . . . . -64.1(3) ?
    N2 C17 C18 C23 . . . . -125.1(3) ?
    C24 C17 C18 C23 . . . . 111.7(3) ?
    N2 C17 C18 C19 . . . . 53.0(3) ?
    C24 C17 C18 C19 . . . . -70.1(3) ?
    C23 C18 C19 C20 . . . . 3.0(4) ?
    C17 C18 C19 C20 . . . . -175.2(3) ?
    C18 C19 C20 C21 . . . . -1.1(5) ?
    C19 C20 C21 C22 . . . . -1.7(5) ?
    C19 C20 C21 F1 . . . . 177.2(3) ?
    C20 C21 C22 C23 . . . . 2.4(5) ?
    F1 C21 C22 C23 . . . . -176.5(2) ?
    C19 C18 C23 C22 . . . . -2.3(4) ?
    C17 C18 C23 C22 . . . . 175.9(3) ?
    C21 C22 C23 C18 . . . . -0.3(4) ?
    N2 C17 C24 C29 . . . . -40.4(4) ?
    C18 C17 C24 C29 . . . . 83.1(3) ?
    N2 C17 C24 C25 . . . . 140.3(3) ?
    C18 C17 C24 C25 . . . . -96.2(3) ?
    C29 C24 C25 C26 . . . . 0.3(4) ?
    C17 C24 C25 C26 . . . . 179.6(3) ?
    C24 C25 C26 C27 . . . . 0.7(4) ?
    C25 C26 C27 C28 . . . . -1.3(5) ?
    C25 C26 C27 F2 . . . . 179.1(3) ?
    C26 C27 C28 C29 . . . . 0.8(5) ?
    F2 C27 C28 C29 . . . . -179.6(3) ?
    C25 C24 C29 C28 . . . . -0.8(5) ?
    C17 C24 C29 C28 . . . . 179.9(3) ?
    C27 C28 C29 C24 . . . . 0.3(5) ?
data_global
_journal_date_recd_electronic     2012-05-21
_journal_date_accepted     2012-05-26
_journal_name_full     'Acta Crystallographica, Section E'
_journal_year     2012
_journal_volume     68
_journal_issue      6
_journal_page_first     o1974
_journal_page_last     o1974
_journal_paper_category     QO
_journal_paper_doi     10.1107/S1600536812024129
_journal_coeditor_code     HB6811
_publ_contact_author_name     'Wu, Bin'
_publ_contact_author_address
;
School of Pharmacy
Nanjing Medical University
Hanzhong Road No.140 Nanjing
Nanjing 210029
People's Republic of China
;
_publ_contact_author_email     wubin@njmu.edu.cn
_publ_contact_author_fax     '86 25 86863165'
_publ_contact_author_phone     '86 25 86862763'
_publ_section_title
;
1-[Bis(4-fluorophenyl)methyl]-4-[2-(naphthalen-2-yloxy)ethyl]piperazine
;
loop_
    _publ_author_name
    _publ_author_address
    'Zhong, Yan'
;
School of Chemistry and Chemical Engineering
Southeast University
Sipailou No. 2 Nanjing
Nanjing 210096
People's Republic of China
;
    'Wu, Bin'
;
School of Pharmacy
Nanjing Medical University
Hanzhong Road No. 140 Nanjing
Nanjing 210029
People's Republic of China
;
