# Supplementary material for: 1-[Bis(4-fluoro­phen­yl)meth­yl]-4-[2-(naphthalen-2-yl­oxy)eth­yl]piperazine
Source: Acta Crystallogr Sect E Struct Rep Online. 2012 May 31;68(Pt 6):o1974. doi: 10.1107/S1600536812024129 (PMC3379521; doi:10.1107/S1600536812024129)
Supplement: Supplementary file 2 [file e-68-o1974-Isup2.hkl]

# 
# h,k,l, Fc-squared, Fo-squared, sigma(Fo-squared) and status flag 
# 
data_I
_shelx_title ' X in P2(1)/n' 
_shelx_refln_list_code          4 
_shelx_F_calc_maximum      367.08 
_exptl_crystal_F_000       968.00 
_reflns_d_resolution_high  0.8289 
 
loop_ 
 _symmetry_equiv_pos_as_xyz 
 'x, y, z' 
 '-x+1/2, y+1/2, -z+1/2' 
 '-x, -y, -z' 
 'x-1/2, -y-1/2, z-1/2' 
 
_cell_length_a    10.4160 
_cell_length_b    16.8700 
_cell_length_c    14.3110 
_cell_angle_alpha  90.000 
_cell_angle_beta  100.570 
_cell_angle_gamma  90.000 
 
_shelx_F_squared_multiplier     1.000 
 
loop_ 
 _refln_index_h 
 _refln_index_k 
 _refln_index_l 
 _refln_F_squared_calc 
 _refln_F_squared_meas 
 _refln_F_squared_sigma 
 _refln_observed_status 
   2   0   0     2536.49     2089.84     43.96 o 
   4   0   0      148.97       76.30      4.38 o 
   6   0   0     2643.21     2876.93     21.21 o 
   8   0   0       35.63       60.36      8.90 o 
  10   0   0       91.50       95.32      9.53 o 
  12   0   0       13.46       22.53      8.64 o 
   1   1   0      343.96      364.94      3.41 o 
   2   1   0    11133.34    10633.52    103.22 o 
   3   1   0       57.20       65.46      2.62 o 
   4   1   0     1148.64     1124.37     10.14 o 
   5   1   0      379.85      331.04      6.59 o 
   6   1   0       74.93       50.79      4.56 o 
   7   1   0       75.80       61.32      5.88 o 
   8   1   0      548.20      576.83     11.98 o 
   9   1   0       36.44       45.76      6.95 o 
  10   1   0      219.82      250.45     11.01 o 
  11   1   0        1.08        2.47      7.99 o 
  12   1   0        1.75        7.09      7.67 o 
   0   2   0     2982.40     3016.36     41.82 o 
   1   2   0     1381.48     1540.91      7.80 o 
   2   2   0      506.41      462.01      5.44 o 
   3   2   0      498.61      553.57      6.49 o 
   4   2   0        0.00        4.21      2.25 o 
   5   2   0      280.08      310.33      6.15 o 
   6   2   0      406.82      387.98      7.94 o 
   7   2   0      185.10      154.01      6.33 o 
   8   2   0       12.73        9.07      5.55 o 
   9   2   0        0.06        0.59      6.21 o 
  10   2   0       25.84       21.58      7.40 o 
  11   2   0        0.23        2.33      6.69 o 
  12   2   0        0.04        4.77      6.74 o 
   1   3   0     6443.51     6094.82     81.38 o 
   2   3   0     6649.22     6142.71     92.63 o 
   3   3   0       77.83       71.47      3.67 o 
   4   3   0       61.59       61.45      3.18 o 
   5   3   0       21.96       20.65      3.07 o 
   6   3   0      100.71       83.22      4.42 o 
   7   3   0      339.35      314.07      8.08 o 
   8   3   0        0.31        0.28      5.05 o 
   9   3   0       17.16        9.34      6.23 o 
  10   3   0       46.75       49.00      7.37 o 
  11   3   0       20.56       23.46      7.54 o 
  12   3   0       33.75       30.79      7.29 o 
   0   4   0     9737.24     9605.51    114.55 o 
   1   4   0      986.18     1019.55      8.22 o 
   2   4   0      686.80      593.73      6.91 o 
   3   4   0     1090.48     1094.29     10.26 o 
   4   4   0     1561.10     1536.98     12.89 o 
   5   4   0       81.08       75.62      4.33 o 
   6   4   0       78.55       67.95      4.79 o 
   7   4   0        8.05        1.40      3.91 o 
   8   4   0       54.06       60.37      6.15 o 
   9   4   0        2.34       12.60      5.60 o 
  10   4   0       74.02       68.14      7.54 o 
  11   4   0      101.45       80.08      8.53 o 
  12   4   0        0.09        5.84      6.92 o 
   1   5   0      533.89      575.67      6.67 o 
   2   5   0      871.93      908.43      8.85 o 
   3   5   0      258.90      306.57      5.77 o 
   4   5   0      468.21      444.17      7.49 o 
   5   5   0      659.42      603.96     11.77 o 
   6   5   0      180.96      193.31      6.73 o 
   7   5   0        9.86       23.86      4.32 o 
   8   5   0        0.52        4.00      4.85 o 
   9   5   0        0.76        5.39      5.39 o 
  10   5   0       16.18       16.08      6.48 o 
  11   5   0        0.87        2.78      6.94 o 
   0   6   0        1.50        6.76      2.05 o 
   1   6   0     3755.89     3887.14     18.76 o 
   2   6   0       51.50       40.07      2.89 o 
   3   6   0        2.86        3.22      3.22 o 
   4   6   0      160.94      127.59      5.07 o 
   5   6   0      629.82      686.76     10.59 o 
   6   6   0       44.51       18.77      6.97 o 
   7   6   0      269.91      249.39      8.66 o 
   8   6   0       31.52       26.55      5.61 o 
   9   6   0        7.78       14.05      5.56 o 
  10   6   0        7.01        4.92      6.66 o 
  11   6   0       51.96       56.23      7.67 o 
   1   7   0     1253.83     1310.45     11.49 o 
   2   7   0      222.39      261.51      5.73 o 
   3   7   0     1057.97     1071.02     11.78 o 
   4   7   0      489.12      493.69      9.05 o 
   5   7   0      178.87      168.22      6.68 o 
   6   7   0       18.26       16.26      5.00 o 
   7   7   0      105.88      106.27      7.11 o 
   8   7   0        8.05        7.03      5.19 o 
   9   7   0       75.09       79.73      7.58 o 
  10   7   0       59.19       81.45      7.49 o 
  11   7   0        4.61        8.49      7.04 o 
   0   8   0    21572.72    21603.11    224.92 o 
   1   8   0      963.83      993.30     10.99 o 
   2   8   0        4.98       18.87      3.77 o 
   3   8   0      117.28      123.95      5.49 o 
   4   8   0        6.70        2.28      3.89 o 
   5   8   0       35.58       45.29      4.85 o 
   6   8   0      622.37      633.32     12.27 o 
   7   8   0        8.06        2.23      5.73 o 
   8   8   0        6.94       10.42      6.31 o 
   9   8   0       15.00       17.56      5.95 o 
  10   8   0        6.16        1.24      7.12 o 
  11   8   0        0.80        7.27      7.27 o 
   1   9   0     1470.19     1598.32     14.53 o 
   2   9   0      176.38      180.61      6.24 o 
   3   9   0        5.30        8.04      3.54 o 
   4   9   0      599.36      610.00     11.16 o 
   5   9   0      118.05      132.18      6.90 o 
   6   9   0       54.05       50.44      6.22 o 
   7   9   0       46.47       50.28      7.19 o 
   8   9   0       37.14       21.13      7.48 o 
   9   9   0        0.01        6.45      6.45 o 
  10   9   0        7.20        4.15      7.98 o 
  11   9   0        7.55        3.44      8.43 o 
   0  10   0      307.05      588.23     18.31 o 
   1  10   0      906.34      884.69     11.60 o 
   2  10   0       63.88       52.57      4.64 o 
   3  10   0      171.78      189.65      7.38 o 
   4  10   0        0.75        7.18      4.24 o 
   5  10   0        0.89        3.64      5.28 o 
   6  10   0       70.49       80.40      7.31 o 
   7  10   0        1.57        6.66      6.66 o 
   8  10   0       94.56      106.40      9.31 o 
   9  10   0       37.31       34.08      8.27 o 
  10  10   0        0.05        7.20      7.86 o 
   1  11   0      367.77      358.41      8.49 o 
   2  11   0       16.88       16.23      4.29 o 
   3  11   0        8.64       10.48      4.13 o 
   4  11   0      283.51      292.48      9.48 o 
   5  11   0      184.82      167.96      8.96 o 
   6  11   0       35.59       33.83      7.70 o 
   7  11   0      200.37      216.93     10.79 o 
   8  11   0       13.45       23.29      8.10 o 
   9  11   0       44.46       56.57      9.43 o 
  10  11   0        3.95        8.99      8.99 o 
   0  12   0       14.19       29.75      8.73 o 
   1  12   0       68.97       54.55      6.35 o 
   2  12   0      176.80      166.82      7.28 o 
   3  12   0      372.82      405.17     10.11 o 
   4  12   0      284.92      285.13      9.76 o 
   5  12   0       22.59       17.56      6.96 o 
   6  12   0      228.82      269.56     11.11 o 
   7  12   0        2.41        6.78      7.47 o 
   8  12   0       63.71       61.67      9.19 o 
   9  12   0        6.92        5.10      9.18 o 
   1  13   0        3.23        1.70      4.28 o 
   2  13   0      137.35      125.21      6.89 o 
   3  13   0      324.01      304.93     10.30 o 
   4  13   0       36.66       41.50      6.11 o 
   5  13   0       81.76       62.94      7.91 o 
   6  13   0       85.68      103.64      9.72 o 
   7  13   0       84.90       90.27      9.84 o 
   8  13   0        1.68        4.09      8.19 o 
   9  13   0       17.77       17.73      9.55 o 
   0  14   0       10.08        5.15      5.72 o 
   1  14   0       16.63       31.78      4.78 o 
   2  14   0        0.00        2.65      5.01 o 
   3  14   0        0.12        3.99      5.53 o 
   4  14   0       23.25       18.43      6.68 o 
   5  14   0      132.35      148.51      9.46 o 
   6  14   0       36.00       30.93      7.98 o 
   7  14   0       19.63       22.25      9.44 o 
   8  14   0       21.37       13.91      8.82 o 
   1  15   0       13.76        3.88      5.25 o 
   2  15   0        4.31        8.40      5.50 o 
   3  15   0        5.62        1.81      5.73 o 
   4  15   0       24.30       42.51      6.88 o 
   5  15   0        2.96        3.54      7.39 o 
   6  15   0       15.04        9.83      7.87 o 
   7  15   0        2.21        4.66      8.32 o 
   8  15   0        0.05        5.35      8.70 o 
   0  16   0        1.91        5.29      5.29 o 
   1  16   0       81.42       71.97      6.51 o 
   2  16   0       81.14       66.98      6.81 o 
   3  16   0      103.65      104.10      7.99 o 
   4  16   0       17.41       15.60      7.65 o 
   5  16   0        1.97        4.09      6.93 o 
   6  16   0        0.31        3.54      7.39 o 
   7  16   0        9.28        0.33      8.15 o 
   1  17   0       37.68       20.68      6.63 o 
   2  17   0       14.75        6.08      6.35 o 
   3  17   0        0.84       13.23      5.18 o 
   4  17   0        6.74       10.71      6.56 o 
   5  17   0       20.36       20.81      7.65 o 
   6  17   0        5.75        6.88      7.81 o 
   0  18   0        1.15        0.80      5.60 o 
   1  18   0        3.93        2.06      5.91 o 
   2  18   0       11.47       11.51      5.89 o 
   3  18   0       16.30        3.62      6.39 o 
   4  18   0        2.97        5.75      6.62 o 
   5  18   0        0.05        4.43      7.39 o 
   1  19   0        0.03        3.23      5.96 o 
   2  19   0        2.56        0.51      5.92 o 
   3  19   0        0.06        6.69      6.14 o 
   4  19   0        2.05        6.63      6.63 o 
   0  20   0        0.01        5.96      5.96 o 
   1  20   0       14.27       12.84      5.94 o 
   2  20   0       28.88       29.74      6.64 o 
 -11   0   1       54.65       35.47      7.20 o 
  -9   0   1      107.32       78.39      7.49 o 
  -7   0   1       13.88        7.55      4.53 o 
  -5   0   1      870.47      858.37     10.20 o 
  -3   0   1    12863.13    13450.90    145.21 o 
  -1   0   1        0.19        0.46      7.71 o 
   1   0   1      510.32      663.98      5.20 o 
   3   0   1    11064.04    10530.87    126.63 o 
   5   0   1      997.11     1175.24     12.51 o 
   7   0   1     1479.08     1544.32     18.04 o 
   9   0   1       43.70       29.55      8.15 o 
  11   0   1        6.68        2.63      7.23 o 
 -12   1   1        0.12        7.36      7.36 o 
 -11   1   1        0.74        4.30      6.88 o 
 -10   1   1       74.82       86.76      7.70 o 
  -9   1   1      253.46      236.97      9.66 o 
  -8   1   1      637.05      647.96     12.80 o 
  -7   1   1      692.01      652.90     11.25 o 
  -6   1   1      179.08      204.45      6.55 o 
  -5   1   1      272.15      189.35      4.91 o 
  -4   1   1     2459.38     2295.16     14.12 o 
  -3   1   1       22.82       21.43      2.32 o 
  -2   1   1     1498.60     1341.60      8.38 o 
  -1   1   1     4674.17     4709.33     61.03 o 
   0   1   1      830.85      917.16    118.44 o 
   1   1   1     5747.26     6097.84     67.57 o 
   2   1   1    15978.38    16812.74    144.09 o 
   3   1   1       83.18       65.02      2.79 o 
   4   1   1      402.23      335.22      6.27 o 
   5   1   1     3968.99     4094.27     23.28 o 
   6   1   1      617.04      670.00     11.31 o 
   7   1   1       35.83       35.09      5.52 o 
   8   1   1      159.98      163.64      8.53 o 
   9   1   1        0.04        7.87      7.21 o 
  10   1   1       53.61       44.42      8.44 o 
  11   1   1        6.29       18.94      7.27 o 
  12   1   1        8.06        0.90      7.24 o 
 -12   2   1        0.54       18.52      7.52 o 
 -11   2   1       60.60       32.75      8.41 o 
 -10   2   1        3.84        0.61      7.33 o 
  -9   2   1       27.12       26.83      6.71 o 
  -8   2   1      145.16      156.09      8.12 o 
  -7   2   1       16.46        7.63      4.41 o 
  -6   2   1     2249.78     2224.48     17.71 o 
  -5   2   1      212.25      178.92      4.95 o 
  -4   2   1       67.31       65.27      3.42 o 
  -3   2   1       54.71       67.61      3.34 o 
  -2   2   1     2147.75     2090.71     11.41 o 
  -1   2   1      119.54      126.95      2.55 o 
   0   2   1      978.79     1118.17    105.56 o 
   1   2   1     2170.50     2074.98     43.12 o 
   2   2   1     6775.46     6689.87     87.17 o 
   3   2   1     4251.64     3696.83     76.57 o 
   4   2   1     1330.20     1433.07     11.74 o 
   5   2   1      892.11      983.53     11.14 o 
   6   2   1      260.93      238.55      7.27 o 
   7   2   1        1.08        1.83      4.60 o 
   8   2   1      483.10      494.38     11.53 o 
   9   2   1      117.96      115.98      8.42 o 
  10   2   1        5.28       15.77      6.81 o 
  11   2   1        3.52        3.62      6.95 o 
  12   2   1        7.83        6.65      7.23 o 
 -12   3   1       40.58       23.62      8.68 o 
 -11   3   1        8.15       15.64      7.97 o 
 -10   3   1      144.54      147.68      9.56 o 
  -9   3   1      127.37      143.39      8.86 o 
  -8   3   1      888.31      834.96     13.97 o 
  -7   3   1      236.33      234.68      7.81 o 
  -6   3   1      154.19      168.45      6.40 o 
  -5   3   1       65.41       69.58      4.14 o 
  -4   3   1      392.80      359.69      6.67 o 
  -3   3   1      886.77     1007.09      9.55 o 
  -2   3   1      558.26      434.26      5.44 o 
  -1   3   1     2462.12     2575.22     12.02 o 
   0   3   1     4216.40     4292.51    348.12 o 
   1   3   1     3486.45     3275.38     59.90 o 
   2   3   1       18.82        9.00      1.85 o 
   3   3   1      934.07      839.75      8.43 o 
   4   3   1       90.14       90.67      3.77 o 
   5   3   1        9.85        9.79      2.88 o 
   6   3   1      322.23      297.03      7.57 o 
   7   3   1      769.94      738.05     12.14 o 
   8   3   1       34.49       41.94      5.94 o 
   9   3   1       98.75       96.03      7.48 o 
  10   3   1      132.15      119.34      9.52 o 
  11   3   1        1.09        1.74      7.29 o 
  12   3   1        5.59        9.77      6.71 o 
 -12   4   1        2.69        3.03      7.86 o 
 -11   4   1       21.15       20.36      8.02 o 
 -10   4   1       39.26       45.21      8.36 o 
  -9   4   1        0.07        5.86      5.86 o 
  -8   4   1       44.97       39.26      5.87 o 
  -7   4   1        5.49        3.13      4.69 o 
  -6   4   1       20.65       24.67      4.49 o 
  -5   4   1       70.90       73.75      4.61 o 
  -4   4   1       75.78       52.74      3.67 o 
  -3   4   1       17.36       12.00      2.34 o 
  -2   4   1      135.55      101.57      3.36 o 
  -1   4   1      669.85      678.51      7.60 o 
   0   4   1     3718.52     3485.04    299.16 o 
   1   4   1       47.18       49.16      2.30 o 
   2   4   1     3525.94     3366.41     72.62 o 
   3   4   1      134.17      173.21      4.26 o 
   4   4   1      212.51      245.08      5.60 o 
   5   4   1      906.10      847.82     10.81 o 
   6   4   1       85.04       66.69      4.62 o 
   7   4   1      222.33      191.24      7.56 o 
   8   4   1        6.41        9.93      4.67 o 
   9   4   1      223.38      215.66      9.40 o 
  10   4   1        2.08        0.29      7.01 o 
  11   4   1        1.10        6.87      6.87 o 
 -12   5   1       11.90        1.20      8.74 o 
 -11   5   1        6.58       16.94      7.39 o 
 -10   5   1       42.08       29.86      8.09 o 
  -9   5   1      162.02      163.82      8.77 o 
  -8   5   1        0.29        2.22      5.37 o 
  -7   5   1      172.46      160.95      7.39 o 
  -6   5   1      214.04      211.34      7.20 o 
  -5   5   1      928.91     1092.33     13.04 o 
  -4   5   1        5.28        4.65      2.66 o 
  -3   5   1      224.50      272.49      5.65 o 
  -2   5   1       32.95       44.17      2.66 o 
  -1   5   1     2781.55     2952.92     15.88 o 
   0   5   1      918.20      955.12     52.42 o 
   1   5   1       34.66       29.77      2.27 o 
   2   5   1      283.39      304.48      5.47 o 
   3   5   1       57.36       67.52      3.74 o 
   4   5   1     1565.05     1652.36     14.17 o 
   5   5   1      166.19      140.61      5.93 o 
   6   5   1        5.83        1.47      3.81 o 
   7   5   1      259.18      268.93      8.53 o 
   8   5   1       10.71        8.24      5.29 o 
   9   5   1       18.72       22.07      6.18 o 
  10   5   1       29.69       39.16      7.60 o 
  11   5   1        3.06        7.17      7.17 o 
 -11   6   1        4.26        6.10      7.03 o 
 -10   6   1        0.24        0.62      6.51 o 
  -9   6   1       22.78       16.35      6.92 o 
  -8   6   1       73.47       77.14      7.02 o 
  -7   6   1      402.73      429.05     10.37 o 
  -6   6   1      101.76      101.81      6.22 o 
  -5   6   1       32.39       28.67      4.28 o 
  -4   6   1      412.96      406.78      7.96 o 
  -3   6   1      177.34      192.69      5.29 o 
  -2   6   1      366.05      427.21      6.97 o 
  -1   6   1      479.06      499.77      6.94 o 
   0   6   1      778.30      850.16     26.96 o 
   1   6   1     3132.39     3328.57     17.83 o 
   2   6   1      489.59      435.51      7.11 o 
   3   6   1       85.91       98.77      4.43 o 
   4   6   1       35.13       30.68      4.03 o 
   5   6   1       40.60       55.45      4.26 o 
   6   6   1       31.00       27.44      4.53 o 
   7   6   1       35.44       43.86      5.10 o 
   8   6   1       18.56       18.32      5.70 o 
   9   6   1        7.57        9.60      5.99 o 
  10   6   1        0.59        3.57      6.54 o 
  11   6   1        2.72        3.21      7.28 o 
 -11   7   1        0.02        1.50      6.62 o 
 -10   7   1        0.02        3.69      6.45 o 
  -9   7   1        2.02        3.45      6.25 o 
  -8   7   1       19.59       26.71      6.35 o 
  -7   7   1       46.46       46.10      5.80 o 
  -6   7   1        9.62       11.40      4.56 o 
  -5   7   1        0.06        6.22      3.61 o 
  -4   7   1      161.76      126.90      5.59 o 
  -3   7   1       19.66       10.16      2.95 o 
  -2   7   1      921.62      989.63     10.92 o 
  -1   7   1      128.20       97.09      4.21 o 
   0   7   1     1465.52     1630.20     50.01 o 
   1   7   1     2077.19     2341.12     15.85 o 
   2   7   1     1987.70     1939.20     15.11 o 
   3   7   1      305.54      294.97      6.74 o 
   4   7   1      477.70      517.86      9.22 o 
   5   7   1      237.75      270.61      8.16 o 
   6   7   1      122.68       89.47      6.21 o 
   7   7   1       10.29       21.03      4.94 o 
   8   7   1        1.72        5.25      5.56 o 
   9   7   1       25.07       16.03      6.79 o 
  10   7   1        0.12       20.75      6.71 o 
  11   7   1       11.50        2.69      8.06 o 
 -11   8   1        1.01        4.12      7.06 o 
 -10   8   1        0.03        4.54      6.05 o 
  -9   8   1       75.81       77.11      7.74 o 
  -8   8   1        1.40        0.00      5.67 o 
  -7   8   1       40.83       50.24      6.08 o 
  -6   8   1        2.05        4.53      4.53 o 
  -5   8   1       13.13       11.07      4.23 o 
  -4   8   1       76.00       76.13      4.90 o 
  -3   8   1      592.52      572.51      9.52 o 
  -2   8   1      767.06      807.10     10.46 o 
  -1   8   1        3.74       11.82      3.20 o 
   0   8   1      125.11      107.86      5.16 o 
   1   8   1      154.65      183.09      5.27 o 
   2   8   1     2054.07     2268.00     17.32 o 
   3   8   1      139.53      148.34      5.79 o 
   4   8   1        3.77       14.76      4.17 o 
   5   8   1       72.64       75.51      5.76 o 
   6   8   1      219.23      226.10      8.94 o 
   7   8   1      113.80      107.69      7.65 o 
   8   8   1        5.61        2.23      6.36 o 
   9   8   1        2.17        9.20      6.34 o 
  10   8   1       19.87       12.26      7.86 o 
  11   8   1        6.86        1.54      8.30 o 
 -11   9   1        0.19        3.72      6.88 o 
 -10   9   1       18.94       12.46      7.42 o 
  -9   9   1        1.00        6.72      6.72 o 
  -8   9   1       99.50       96.95      7.79 o 
  -7   9   1      724.09      694.29     14.34 o 
  -6   9   1        0.33        3.85      4.82 o 
  -5   9   1      112.22      103.31      6.15 o 
  -4   9   1      650.25      648.78     11.12 o 
  -3   9   1       33.42       35.00      4.21 o 
  -2   9   1        1.17        2.89      3.22 o 
  -1   9   1       23.99       33.85      3.80 o 
   0   9   1     1029.47     1102.67     33.09 o 
   1   9   1      307.02      379.06      7.68 o 
   2   9   1     2379.14     2540.76     19.49 o 
   3   9   1      546.15      621.51     10.36 o 
   4   9   1      601.21      645.63     11.43 o 
   5   9   1       62.29       57.29      5.86 o 
   6   9   1      365.15      344.22     10.13 o 
   7   9   1        0.18       11.11      6.53 o 
   8   9   1      133.82      128.61      9.48 o 
   9   9   1        2.60        3.26      6.86 o 
  10   9   1        5.64        7.76      7.76 o 
 -10  10   1        1.62        3.77      6.67 o 
  -9  10   1       56.87       49.42      8.09 o 
  -8  10   1       28.10       41.50      7.07 o 
  -7  10   1       34.87       34.19      6.91 o 
  -6  10   1      565.16      613.13     12.80 o 
  -5  10   1      175.40      189.58      8.05 o 
  -4  10   1       24.10       23.23      4.84 o 
  -3  10   1        3.64       11.27      3.55 o 
  -2  10   1       35.26       27.75      4.79 o 
  -1  10   1      143.73      148.19      5.96 o 
   0  10   1      212.24      186.05     11.78 o 
   1  10   1       65.74       70.43      4.84 o 
   2  10   1        4.04        8.15      3.76 o 
   3  10   1      856.32      914.76     13.29 o 
   4  10   1      620.87      636.66     12.15 o 
   5  10   1       17.65       13.83      5.60 o 
   6  10   1        1.41       14.92      5.97 o 
   7  10   1      268.64      257.84     11.36 o 
   8  10   1        6.71        5.35      6.69 o 
   9  10   1       16.80       30.08      8.36 o 
  10  10   1        0.06        5.63      8.28 o 
 -10  11   1       30.95       34.16      7.62 o 
  -9  11   1       88.95       83.99      8.52 o 
  -8  11   1      112.86       88.43      9.09 o 
  -7  11   1      488.30      484.59     13.68 o 
  -6  11   1       48.05       46.06      6.95 o 
  -5  11   1       23.68       20.73      5.42 o 
  -4  11   1       12.49       16.99      4.81 o 
  -3  11   1      214.02      194.78      7.69 o 
  -2  11   1     1012.32     1003.48     13.75 o 
  -1  11   1       85.98      103.30      5.91 o 
   0  11   1      157.12      186.89      4.82 o 
   1  11   1        7.81        7.76      3.88 o 
   2  11   1       21.18       17.11      4.36 o 
   3  11   1        6.69        4.49      4.81 o 
   4  11   1      424.35      482.84     11.16 o 
   5  11   1      166.79      162.12      8.97 o 
   6  11   1      537.71      540.39     14.14 o 
   7  11   1      288.30      328.24     12.55 o 
   8  11   1        0.04        0.34      8.17 o 
   9  11   1       34.32       36.07      9.53 o 
  10  11   1        0.13        7.42      9.11 o 
 -10  12   1        0.13        3.29      7.13 o 
  -9  12   1        9.89        6.60      7.18 o 
  -8  12   1       83.74       98.22      9.22 o 
  -7  12   1        0.00        3.06      7.03 o 
  -6  12   1       23.56       27.44      6.56 o 
  -5  12   1       10.46        9.79      5.99 o 
  -4  12   1      250.36      246.13      9.55 o 
  -3  12   1       79.22       60.93      6.67 o 
  -2  12   1        2.02        0.62      5.34 o 
  -1  12   1      125.39      124.98      6.48 o 
   0  12   1      176.91      163.50      4.78 o 
   1  12   1        0.76        4.72      3.83 o 
   2  12   1      276.51      251.89      8.64 o 
   3  12   1        0.00        1.59      5.09 o 
   4  12   1       36.47       38.20      6.86 o 
   5  12   1      154.79      165.18      9.32 o 
   6  12   1        3.43       11.48      6.41 o 
   7  12   1        1.54        5.80      8.20 o 
   8  12   1       35.19       55.40      8.95 o 
   9  12   1       53.47       43.05      9.99 o 
  -9  13   1        4.03       11.20      6.72 o 
  -8  13   1        0.26       11.66      6.71 o 
  -7  13   1       84.38       83.97      8.43 o 
  -6  13   1      117.30      101.03      8.63 o 
  -5  13   1      244.52      249.09     10.63 o 
  -4  13   1       24.57       21.08      6.28 o 
  -3  13   1      784.30      811.74     14.55 o 
  -2  13   1      170.48      152.96      8.10 o 
  -1  13   1        1.25        5.80      4.28 o 
   0  13   1       21.19       13.35      7.58 o 
   1  13   1      225.19      206.28      7.88 o 
   2  13   1      185.62      194.17      8.24 o 
   3  13   1      224.32      205.72      9.16 o 
   4  13   1      543.90      565.08     14.01 o 
   5  13   1       61.33       68.73      7.97 o 
   6  13   1       40.74       39.20      8.11 o 
   7  13   1       13.19        9.25      8.57 o 
   8  13   1        1.39        7.26      7.94 o 
   9  13   1        7.87       16.25      8.99 o 
  -9  14   1       16.98        5.16      7.35 o 
  -8  14   1       12.53       19.66      6.84 o 
  -7  14   1       31.59       21.25      7.09 o 
  -6  14   1        9.92       19.37      6.36 o 
  -5  14   1      286.55      295.04     11.11 o 
  -4  14   1      236.31      238.62      9.96 o 
  -3  14   1        5.14        9.00      6.20 o 
  -2  14   1      168.18      169.13      8.62 o 
  -1  14   1        0.08        0.00      4.53 o 
   0  14   1       16.06       26.15      3.63 o 
   1  14   1       60.09       50.52      6.02 o 
   2  14   1      286.07      240.85      9.32 o 
   3  14   1      166.91      146.93      9.05 o 
   4  14   1       14.25       12.54      6.75 o 
   5  14   1      172.38      194.30      9.57 o 
   6  14   1        7.85       15.12      7.06 o 
   7  14   1        7.82        2.39      8.19 o 
   8  14   1        0.03       12.39      8.26 o 
  -8  15   1       19.37       21.61      7.20 o 
  -7  15   1        0.13        5.19      6.63 o 
  -6  15   1        0.33        0.59      6.53 o 
  -5  15   1       58.96       76.89      7.87 o 
  -4  15   1        5.12        0.91      6.11 o 
  -3  15   1      173.42      199.42      9.49 o 
  -2  15   1      164.65      138.83      8.51 o 
  -1  15   1        9.40        5.37      5.37 o 
   0  15   1        4.74        2.09      3.59 o 
   1  15   1      504.94      483.51     12.18 o 
   2  15   1        1.30        1.48      5.31 o 
   3  15   1       11.25       15.02      6.13 o 
   4  15   1      273.09      282.71     11.75 o 
   5  15   1        2.30        5.53      6.84 o 
   6  15   1        8.66       13.29      7.64 o 
   7  15   1        9.13       12.83      8.10 o 
   8  15   1        3.86       14.63      8.17 o 
  -7  16   1        2.31        0.84      6.44 o 
  -6  16   1       13.33       11.01      6.95 o 
  -5  16   1        0.01        5.33      6.50 o 
  -4  16   1        1.92        2.40      6.60 o 
  -3  16   1        0.56        6.61      6.00 o 
  -2  16   1       33.77       36.39      7.16 o 
  -1  16   1       12.97       14.08      4.98 o 
   0  16   1       12.00        4.61      3.94 o 
   1  16   1        0.03        4.70      5.52 o 
   2  16   1      174.93      158.74      8.96 o 
   3  16   1        0.62        7.51      6.00 o 
   4  16   1       67.39       61.18      8.08 o 
   5  16   1       20.24       17.87      7.34 o 
   6  16   1        2.25       10.76      7.50 o 
   7  16   1       20.13       26.50      8.61 o 
  -6  17   1        1.25        6.18      6.74 o 
  -5  17   1        1.27       10.65      6.05 o 
  -4  17   1       21.51       20.47      6.72 o 
  -3  17   1       36.04       20.55      6.75 o 
  -2  17   1       68.57       55.77      7.60 o 
  -1  17   1       91.30      104.93      8.34 o 
   0  17   1       30.17       21.38      4.36 o 
   1  17   1        0.10        5.93      5.93 o 
   2  17   1        9.49        8.16      6.19 o 
   3  17   1        0.62        0.87      6.14 o 
   4  17   1       15.92        8.17      7.57 o 
   5  17   1        0.25        7.47      7.47 o 
   6  17   1        1.95        0.63      7.63 o 
  -5  18   1        0.18        1.95      6.69 o 
  -4  18   1        0.99        6.51      6.51 o 
  -3  18   1       13.63        6.85      6.56 o 
  -2  18   1        0.96        6.25      6.25 o 
  -1  18   1        0.04        5.31      6.43 o 
   0  18   1       13.78       14.57      7.92 o 
   1  18   1        0.16        6.59      4.99 o 
   2  18   1        8.17        4.91      6.26 o 
   3  18   1        6.27        2.27      6.51 o 
   4  18   1        0.48        8.48      7.03 o 
   5  18   1       14.03        6.63      8.42 o 
  -4  19   1        0.78        6.55      6.55 o 
  -3  19   1        2.59        5.78      6.61 o 
  -2  19   1        0.60        8.52      5.77 o 
  -1  19   1        0.47        7.86      5.96 o 
   0  19   1        2.07        1.23      4.89 o 
   1  19   1       18.30       24.97      6.11 o 
   2  19   1        7.48        7.08      6.29 o 
   3  19   1        8.62        8.98      6.25 o 
   4  19   1        1.17        2.26      6.46 o 
  -2  20   1        1.58        0.79      6.32 o 
  -1  20   1        2.61        6.77      5.73 o 
   0  20   1        7.13        2.16      4.31 o 
   1  20   1        7.94       12.74      6.12 o 
   2  20   1        0.07        6.00      6.00 o 
 -12   0   2        1.51        6.25      6.49 o 
 -10   0   2        0.01        7.24      6.12 o 
  -8   0   2      262.79      235.83      8.94 o 
  -6   0   2      152.35      129.10      5.98 o 
  -4   0   2      100.33      118.75      4.32 o 
  -2   0   2   134749.66   133302.59    569.91 o 
   0   0   2      697.13      717.23      3.70 o 
   2   0   2    16825.80    16462.86    152.29 o 
   4   0   2     2970.42     3064.25     18.65 o 
   6   0   2       22.32       14.57      4.40 o 
   8   0   2       27.21       33.68      6.61 o 
  10   0   2       14.88       25.08      7.90 o 
 -12   1   2        2.61        7.75      7.75 o 
 -11   1   2       94.43       91.93      9.63 o 
 -10   1   2       70.04       55.03      8.46 o 
  -9   1   2      177.70      190.45      9.58 o 
  -8   1   2      294.02      307.38      9.37 o 
  -7   1   2        0.55        4.35      4.35 o 
  -6   1   2       18.14       12.74      3.34 o 
  -5   1   2      103.64      102.81      4.38 o 
  -4   1   2       94.52      112.24      4.36 o 
  -3   1   2     5248.56     4824.22     94.17 o 
  -2   1   2     2517.74     2478.56     12.99 o 
  -1   1   2      859.42      786.31      5.92 o 
   0   1   2     5904.65     5913.03    596.67 o 
   1   1   2    13385.55    14392.36    123.81 o 
   2   1   2     2179.20     2268.10     12.27 o 
   3   1   2     2207.21     2298.94     14.25 o 
   4   1   2     1165.80     1320.03     12.48 o 
   5   1   2      207.46      191.58      6.90 o 
   6   1   2        0.44        0.33      4.31 o 
   7   1   2      536.07      586.95     12.14 o 
   8   1   2      515.90      530.31     12.88 o 
   9   1   2       38.64       36.69      8.08 o 
  10   1   2        3.06        7.31      6.97 o 
  11   1   2        4.38        3.22      7.40 o 
 -12   2   2        7.38       16.67      7.73 o 
 -11   2   2       10.32       22.23      7.72 o 
 -10   2   2       65.88       62.41      8.46 o 
  -9   2   2      688.58      704.53     15.08 o 
  -8   2   2        1.64        3.08      4.92 o 
  -7   2   2       74.41       87.31      5.78 o 
  -6   2   2      349.52      358.53      7.81 o 
  -5   2   2      144.39      117.30      5.33 o 
  -4   2   2      275.63      240.83      5.66 o 
  -3   2   2     7708.06     6897.14    113.31 o 
  -2   2   2      357.60      377.69      5.75 o 
  -1   2   2     3882.28     3232.64     61.42 o 
   0   2   2      219.86      258.34     32.30 o 
   1   2   2     2502.83     2225.44     48.91 o 
   2   2   2      608.41      623.62      6.81 o 
   3   2   2      100.42       86.19      3.67 o 
   4   2   2      207.10      189.64      5.25 o 
   5   2   2        2.31        4.06      3.74 o 
   6   2   2        9.53       15.21      4.12 o 
   7   2   2      449.05      437.85     10.63 o 
   8   2   2        1.94        2.91      6.13 o 
   9   2   2       91.88       86.60      8.08 o 
  10   2   2        5.16        4.78      7.65 o 
  11   2   2        0.00        4.95      7.12 o 
 -12   3   2       21.65       37.21      7.69 o 
 -11   3   2       61.13       61.02      8.49 o 
 -10   3   2       34.57       33.48      7.58 o 
  -9   3   2      207.06      228.31     10.39 o 
  -8   3   2      161.19      144.31      7.88 o 
  -7   3   2        0.89        4.17      4.17 o 
  -6   3   2       41.63       49.43      4.64 o 
  -5   3   2        0.63        2.35      3.02 o 
  -4   3   2     1791.45     1800.03     14.39 o 
  -3   3   2        0.82       12.50      2.44 o 
  -2   3   2     5867.84     5358.78     93.10 o 
  -1   3   2    19340.24    20167.42    180.24 o 
   0   3   2      368.50      418.40     50.29 o 
   1   3   2     3073.60     2996.59     60.94 o 
   2   3   2       14.95       11.81      1.81 o 
   3   3   2      457.63      458.11      6.61 o 
   4   3   2       32.40       22.34      2.98 o 
   5   3   2     1399.02     1344.08     13.74 o 
   6   3   2        0.41        0.60      4.26 o 
   7   3   2       55.12       34.86      5.55 o 
   8   3   2       53.50       52.91      5.91 o 
   9   3   2       76.80       60.15      8.11 o 
  10   3   2       68.58       69.64      8.63 o 
  11   3   2        0.01        2.40      6.89 o 
 -12   4   2        0.35        8.04      8.35 o 
 -11   4   2        2.31        4.09      7.25 o 
 -10   4   2       18.25       17.46      7.62 o 
  -9   4   2       27.45       25.57      7.04 o 
  -8   4   2      148.51      141.38      7.78 o 
  -7   4   2      166.35      163.54      7.28 o 
  -6   4   2     1332.19     1372.05     15.58 o 
  -5   4   2     1149.05     1201.47     13.18 o 
  -4   4   2       18.18       22.78      3.01 o 
  -3   4   2      199.29      280.36      5.52 o 
  -2   4   2       77.74      103.73      3.58 o 
  -1   4   2      289.76      251.12      4.74 o 
   0   4   2     3740.45     3541.50    461.68 o 
   1   4   2     5636.41     5523.99     90.75 o 
   2   4   2     3096.64     3428.95     17.15 o 
   3   4   2        1.14        0.89      2.09 o 
   4   4   2     1116.04     1074.70     11.41 o 
   5   4   2      473.73      568.22      9.24 o 
   6   4   2      569.37      587.37     10.21 o 
   7   4   2       60.70       48.64      5.74 o 
   8   4   2       18.61        5.18      5.78 o 
   9   4   2      378.20      353.88     12.24 o 
  10   4   2       59.57       58.00      8.46 o 
  11   4   2        1.87       10.89      6.77 o 
 -12   5   2        1.48        8.27      7.96 o 
 -11   5   2        0.55        1.87      7.20 o 
 -10   5   2       29.81       40.03      7.31 o 
  -9   5   2        7.86       16.42      6.11 o 
  -8   5   2      108.95      111.74      7.85 o 
  -7   5   2        0.01        0.33      4.62 o 
  -6   5   2       24.25       38.18      4.65 o 
  -5   5   2     2543.71     2607.25     19.86 o 
  -4   5   2        3.40        3.02      3.02 o 
  -3   5   2     1441.48     1270.10     11.86 o 
  -2   5   2      623.48      661.16      8.12 o 
  -1   5   2        9.07       27.41      2.46 o 
   0   5   2     2934.14     3179.73    316.50 o 
   1   5   2        0.10       10.18      2.55 o 
   2   5   2      577.93      623.46      7.83 o 
   3   5   2      402.10      452.68      7.33 o 
   4   5   2     1358.69     1590.42     14.32 o 
   5   5   2      143.72      135.27      5.67 o 
   6   5   2       23.60       18.56      4.19 o 
   7   5   2        3.17        0.00      4.53 o 
   8   5   2       18.04       20.35      5.47 o 
   9   5   2        0.53        3.95      6.38 o 
  10   5   2       38.70       36.14      8.13 o 
  11   5   2        7.10        5.28      7.34 o 
 -11   6   2        0.00       12.97      7.10 o 
 -10   6   2        3.80        1.26      6.62 o 
  -9   6   2        9.12        2.88      6.08 o 
  -8   6   2        5.69        8.12      5.52 o 
  -7   6   2        0.94        3.28      4.59 o 
  -6   6   2        1.48        2.32      4.29 o 
  -5   6   2      131.99      125.03      5.99 o 
  -4   6   2       53.94       43.91      3.69 o 
  -3   6   2      131.27      120.30      4.76 o 
  -2   6   2       18.45       26.75      3.08 o 
  -1   6   2     1338.79     1337.13     11.91 o 
   0   6   2     1134.16     1160.54     98.82 o 
   1   6   2     1267.46     1226.51     11.30 o 
   2   6   2      281.31      329.07      6.28 o 
   3   6   2      734.04      810.54     10.27 o 
   4   6   2      154.92      193.04      6.10 o 
   5   6   2      472.17      396.30      8.54 o 
   6   6   2       98.05       80.64      5.78 o 
   7   6   2        3.78        1.53      4.59 o 
   8   6   2       11.17       14.44      5.53 o 
   9   6   2      164.21      151.10      9.54 o 
  10   6   2       20.83       30.44      7.31 o 
  11   6   2        0.07        7.72      7.72 o 
 -11   7   2       21.80       25.68      7.25 o 
 -10   7   2        9.72       11.47      6.50 o 
  -9   7   2       20.49       15.81      6.97 o 
  -8   7   2       25.42       21.54      6.42 o 
  -7   7   2       53.24       50.47      6.18 o 
  -6   7   2       55.47       45.04      5.26 o 
  -5   7   2       20.75       21.22      3.98 o 
  -4   7   2      518.31      519.44      9.41 o 
  -3   7   2      728.16      763.68     10.53 o 
  -2   7   2      290.16      336.49      6.79 o 
  -1   7   2      588.12      661.88      8.80 o 
   0   7   2      249.16      236.56     15.08 o 
   1   7   2       24.46       29.19      3.45 o 
   2   7   2        6.80       10.37      3.15 o 
   3   7   2      248.72      242.16      6.27 o 
   4   7   2      415.57      455.69      9.06 o 
   5   7   2       83.12       80.39      5.58 o 
   6   7   2       11.11       10.88      4.35 o 
   7   7   2       54.98       49.37      5.94 o 
   8   7   2        5.83        2.82      5.65 o 
   9   7   2       19.10       24.17      7.22 o 
  10   7   2        2.20        5.89      7.15 o 
  11   7   2       12.06       35.15      7.88 o 
 -11   8   2        2.43        2.36      6.77 o 
 -10   8   2       14.57       24.61      6.99 o 
  -9   8   2       14.80       29.91      6.86 o 
  -8   8   2      304.55      310.39     11.15 o 
  -7   8   2        0.10        0.97      5.16 o 
  -6   8   2       55.11       54.00      5.56 o 
  -5   8   2        3.36        3.96      4.29 o 
  -4   8   2       52.88       71.29      5.00 o 
  -3   8   2      247.72      272.33      7.38 o 
  -2   8   2     6409.45     6142.72    128.72 o 
  -1   8   2      128.92      129.40      4.95 o 
   0   8   2      297.60      267.22     12.58 o 
   1   8   2     2040.09     2242.13     16.88 o 
   2   8   2       10.02       18.56      3.77 o 
   3   8   2      345.82      332.31      7.61 o 
   4   8   2      516.73      605.06     10.81 o 
   5   8   2      134.96      111.60      6.34 o 
   6   8   2       10.40        8.27      4.77 o 
   7   8   2      114.19      114.31      8.00 o 
   8   8   2       43.62       33.45      6.76 o 
   9   8   2        0.00        5.46      6.76 o 
  10   8   2        0.97        8.28      7.01 o 
 -11   9   2        0.21        5.71      6.87 o 
 -10   9   2       18.81       21.41      7.14 o 
  -9   9   2       51.89       52.46      7.98 o 
  -8   9   2       46.33       54.08      7.55 o 
  -7   9   2       33.48       41.05      6.41 o 
  -6   9   2       71.23       70.36      6.19 o 
  -5   9   2       46.84       52.03      5.27 o 
  -4   9   2       39.14       51.72      4.64 o 
  -3   9   2        2.99        0.99      3.65 o 
  -2   9   2       85.96       76.30      5.28 o 
  -1   9   2     2024.41     2021.70     17.30 o 
   0   9   2     1986.03     2023.01    113.65 o 
   1   9   2     2302.97     2436.96     18.61 o 
   2   9   2      306.50      294.45      7.56 o 
   3   9   2      936.55      985.09     13.16 o 
   4   9   2        1.88        9.28      4.48 o 
   5   9   2       27.09       31.28      5.80 o 
   6   9   2        2.61        2.92      5.85 o 
   7   9   2      110.51      118.96      8.85 o 
   8   9   2       49.36       54.03      8.24 o 
   9   9   2        5.84       18.13      7.26 o 
  10   9   2        9.74       13.39      8.17 o 
 -10  10   2        0.09        0.58      6.98 o 
  -9  10   2        0.14        5.12      6.94 o 
  -8  10   2        2.29        4.04      6.84 o 
  -7  10   2        6.62       11.77      6.35 o 
  -6  10   2       40.55       52.76      6.15 o 
  -5  10   2        0.11        1.31      4.59 o 
  -4  10   2        5.95        6.25      4.28 o 
  -3  10   2     1036.13     1074.48     14.31 o 
  -2  10   2      406.97      435.42      9.19 o 
  -1  10   2      789.36      853.42     11.99 o 
   0  10   2      232.53      200.48     13.92 o 
   1  10   2      269.24      258.23      7.61 o 
   2  10   2       59.43       66.89      5.31 o 
   3  10   2       17.68        5.41      4.78 o 
   4  10   2      401.81      403.85     10.38 o 
   5  10   2        0.11        4.25      6.20 o 
   6  10   2       30.95       39.03      6.95 o 
   7  10   2      268.98      275.49     11.72 o 
   8  10   2        1.42        6.06      7.07 o 
   9  10   2        6.55       12.13      7.08 o 
  10  10   2       23.32       18.04      9.02 o 
 -10  11   2       20.89        2.84      7.95 o 
  -9  11   2       42.12       22.22      8.30 o 
  -8  11   2       13.67       15.02      7.36 o 
  -7  11   2      127.76      138.34      8.83 o 
  -6  11   2        6.14        4.50      6.09 o 
  -5  11   2        0.49        5.53      5.53 o 
  -4  11   2       87.81       86.12      6.56 o 
  -3  11   2        0.00        2.29      4.58 o 
  -2  11   2      152.76      130.60      6.48 o 
  -1  11   2     1126.65     1182.81     14.78 o 
   0  11   2        6.31        2.62      2.95 o 
   1  11   2      247.22      230.46      7.52 o 
   2  11   2       40.72       33.85      4.96 o 
   3  11   2        3.11        5.09      5.09 o 
   4  11   2        2.43        6.83      5.19 o 
   5  11   2     1354.67     1483.33     20.38 o 
   6  11   2       57.58       64.02      8.38 o 
   7  11   2        7.74       12.21      7.47 o 
   8  11   2        0.63        3.77      7.87 o 
   9  11   2       11.38        7.21      8.58 o 
  10  11   2       11.28        2.73      9.85 o 
 -10  12   2        2.20        7.74      7.74 o 
  -9  12   2       37.40       38.92      7.56 o 
  -8  12   2       23.93       36.22      7.25 o 
  -7  12   2       17.93       19.28      7.47 o 
  -6  12   2      441.84      453.08     12.77 o 
  -5  12   2      431.80      477.25     12.30 o 
  -4  12   2       53.68       51.29      6.82 o 
  -3  12   2      568.35      592.50     12.05 o 
  -2  12   2       27.79       20.83      4.81 o 
  -1  12   2        0.14        6.28      4.08 o 
   0  12   2      667.66      693.96     32.56 o 
   1  12   2        9.91        8.59      4.44 o 
   2  12   2        5.85        1.54      5.23 o 
   3  12   2      322.51      347.85      9.86 o 
   4  12   2      407.09      410.77     11.75 o 
   5  12   2        8.79       12.28      6.64 o 
   6  12   2      297.24      320.59     12.53 o 
   7  12   2      143.92      166.08     10.29 o 
   8  12   2        4.83        5.20      8.31 o 
   9  12   2       26.47       16.67     10.41 o 
  -9  13   2       10.48        7.38      7.66 o 
  -8  13   2        9.54        7.12      7.42 o 
  -7  13   2       64.24       62.86      8.89 o 
  -6  13   2        2.96        4.71      6.60 o 
  -5  13   2      755.57      745.45     15.72 o 
  -4  13   2      134.31      129.86      8.04 o 
  -3  13   2      104.98      137.93      7.70 o 
  -2  13   2      135.47      123.82      7.30 o 
  -1  13   2       31.77       30.47      4.97 o 
   0  13   2      279.45      271.53      6.42 o 
   1  13   2      277.62      259.65      8.78 o 
   2  13   2      325.57      314.06     10.08 o 
   3  13   2        0.34        4.73      5.98 o 
   4  13   2      425.62      457.93     13.34 o 
   5  13   2        9.27       11.29      6.30 o 
   6  13   2        8.40        2.38      7.79 o 
   7  13   2        0.06        6.54      7.92 o 
   8  13   2       26.09       43.16      9.04 o 
   9  13   2       42.68       25.82     10.81 o 
  -9  14   2        1.02        4.15      6.63 o 
  -8  14   2       23.55       27.26      6.96 o 
  -7  14   2       11.00       16.55      7.23 o 
  -6  14   2        0.73        5.25      7.11 o 
  -5  14   2        0.69        7.23      7.23 o 
  -4  14   2       68.19       69.44      7.30 o 
  -3  14   2      164.98      151.50      8.25 o 
  -2  14   2       49.35       42.30      6.26 o 
  -1  14   2       41.01       22.73      5.84 o 
   0  14   2       30.22       35.05      3.69 o 
   1  14   2        0.15        1.72      4.60 o 
   2  14   2       18.46       10.22      6.01 o 
   3  14   2       33.16       39.30      6.87 o 
   4  14   2        3.84        1.61      6.42 o 
   5  14   2        3.41        4.95      6.94 o 
   6  14   2        8.72       14.51      7.43 o 
   7  14   2        0.29        0.68      8.59 o 
   8  14   2        3.18        7.30      8.69 o 
  -8  15   2        3.67        2.54      7.06 o 
  -7  15   2        4.52        4.12      7.06 o 
  -6  15   2       19.32       14.85      6.68 o 
  -5  15   2      108.53      116.24      8.65 o 
  -4  15   2       28.81       33.37      6.87 o 
  -3  15   2       19.62        9.98      6.23 o 
  -2  15   2      313.16      280.97     10.83 o 
  -1  15   2        1.31        1.81      5.15 o 
   0  15   2        7.92        9.12      3.54 o 
   1  15   2       73.54       65.06      6.82 o 
   2  15   2        0.30        6.21      6.21 o 
   3  15   2        0.15       21.81      5.83 o 
   4  15   2       75.20       94.99      9.21 o 
   5  15   2       48.22       47.68      8.50 o 
   6  15   2        7.60       13.37      7.69 o 
   7  15   2        1.22        1.70      8.17 o 
  -7  16   2        0.11        6.87      6.87 o 
  -6  16   2        3.44        9.16      6.50 o 
  -5  16   2       15.62        6.34      6.66 o 
  -4  16   2       51.09       54.41      7.34 o 
  -3  16   2       60.97       44.98      7.05 o 
  -2  16   2        2.16        2.43      6.06 o 
  -1  16   2       12.54        9.82      5.95 o 
   0  16   2      191.35      156.45      6.14 o 
   1  16   2       35.90       27.36      6.41 o 
   2  16   2       25.80       28.98      6.37 o 
   3  16   2      103.14      105.85      8.74 o 
   4  16   2       14.30       19.32      7.17 o 
   5  16   2        1.10        7.38      7.38 o 
   6  16   2        0.06        9.85      7.56 o 
   7  16   2       15.81       23.73      8.69 o 
  -6  17   2        0.13        2.87      6.60 o 
  -5  17   2        1.94        6.46      6.46 o 
  -4  17   2        0.00        9.23      5.95 o 
  -3  17   2       60.55       54.40      7.17 o 
  -2  17   2        3.38        6.22      6.22 o 
  -1  17   2        1.57        5.24      5.53 o 
   0  17   2        3.01        5.34      4.11 o 
   1  17   2       17.75       20.78      6.01 o 
   2  17   2        3.05        4.52      5.93 o 
   3  17   2        6.83       16.75      6.46 o 
   4  17   2        3.84        7.00      7.00 o 
   5  17   2       23.10       30.38      8.14 o 
   6  17   2        0.18        7.05      8.65 o 
  -5  18   2        0.28        5.96      6.24 o 
  -4  18   2        9.23        7.80      6.64 o 
  -3  18   2       17.95       14.79      6.97 o 
  -2  18   2        0.51        6.05      6.34 o 
  -1  18   2       16.13       13.90      6.53 o 
   0  18   2        0.41        0.13      7.87 o 
   1  18   2        4.95        6.39      5.59 o 
   2  18   2        1.33        4.38      6.02 o 
   3  18   2       12.02       16.23      6.26 o 
   4  18   2       10.01       10.01      7.37 o 
   5  18   2       51.71       51.26      9.40 o 
  -4  19   2        3.68       12.23      6.38 o 
  -3  19   2        0.30        9.23      6.43 o 
  -2  19   2       13.10       17.84      6.40 o 
  -1  19   2        7.93        9.61      5.76 o 
   0  19   2        0.31        1.79      4.15 o 
   1  19   2        3.05        2.32      5.92 o 
   2  19   2       17.08       12.91      6.59 o 
   3  19   2        5.63        2.20      6.85 o 
  -2  20   2       11.29        2.68      6.95 o 
  -1  20   2        0.41        0.79      6.06 o 
   0  20   2       39.95       48.93      5.09 o 
   1  20   2        0.07        5.44      5.94 o 
 -11   0   3       35.80       26.05      7.04 o 
  -9   0   3      286.65      284.58      9.41 o 
  -7   0   3      117.89       73.56      5.60 o 
  -5   0   3      520.79      442.96      7.91 o 
  -3   0   3      601.46      980.64     11.28 o 
  -1   0   3    54215.85    57597.94    319.53 o 
   1   0   3     5150.12     4313.83     71.86 o 
   3   0   3    10547.21    10058.25    138.91 o 
   5   0   3     2220.44     2327.38     19.14 o 
   7   0   3       36.51       40.80      6.33 o 
   9   0   3       93.35      104.23      8.86 o 
  11   0   3        0.38        6.42      7.45 o 
 -12   1   3        2.94       14.45      7.23 o 
 -11   1   3        4.61       17.06      7.07 o 
 -10   1   3       22.97       18.07      7.35 o 
  -9   1   3      214.07      226.17      9.77 o 
  -8   1   3       98.90       97.56      7.02 o 
  -7   1   3      128.46      150.10      6.95 o 
  -6   1   3        8.53       14.58      3.11 o 
  -5   1   3       19.40       17.23      3.59 o 
  -4   1   3     2742.76     2646.61     17.30 o 
  -3   1   3     5629.56     5002.36     96.15 o 
  -2   1   3     2700.18     2520.60     13.78 o 
  -1   1   3    10909.74    10620.78    115.52 o 
   0   1   3     1192.93     1188.26     70.36 o 
   1   1   3      339.51      322.24      4.66 o 
   2   1   3     2674.31     2551.53     14.30 o 
   3   1   3      120.49      143.76      4.52 o 
   4   1   3     8812.69     8710.03    150.31 o 
   5   1   3      133.72      146.47      6.71 o 
   6   1   3       44.24       32.98      5.77 o 
   7   1   3      219.66      187.93      8.95 o 
   8   1   3        1.34        5.18      6.21 o 
   9   1   3       43.78       35.05      7.56 o 
  10   1   3       32.19       39.17      7.76 o 
  11   1   3        4.63        5.21      7.83 o 
 -12   2   3        6.07        1.52      8.22 o 
 -11   2   3       15.55       19.27      8.53 o 
 -10   2   3        2.53        0.32      7.37 o 
  -9   2   3       84.41       89.98      7.98 o 
  -8   2   3      419.21      494.36     11.15 o 
  -7   2   3       14.68       21.00      4.27 o 
  -6   2   3       60.80       54.79      4.62 o 
  -5   2   3        0.11        0.68      2.74 o 
  -4   2   3       52.06       54.73      4.07 o 
  -3   2   3      896.81      815.19      9.42 o 
  -2   2   3     3968.68     3965.21     18.37 o 
  -1   2   3       13.76        5.01      1.43 o 
   0   2   3     7048.47     7124.16    766.09 o 
   1   2   3     5148.34     4883.66     81.51 o 
   2   2   3     3877.65     3668.79     77.84 o 
   3   2   3      331.41      359.94      6.28 o 
   4   2   3     1970.43     2041.51     15.97 o 
   5   2   3      285.57      259.34      7.13 o 
   6   2   3      763.98      824.46     12.87 o 
   7   2   3      380.54      409.41     10.63 o 
   8   2   3        8.52       14.97      6.31 o 
   9   2   3      322.98      308.74     11.62 o 
  10   2   3       10.09       11.71      6.84 o 
  11   2   3        0.94        4.72      7.55 o 
 -12   3   3       12.29        0.32      8.79 o 
 -11   3   3       30.90       50.25      8.32 o 
 -10   3   3       72.96       69.87      8.37 o 
  -9   3   3        7.47       16.53      6.15 o 
  -8   3   3       15.09       23.08      5.27 o 
  -7   3   3       45.14       32.90      4.99 o 
  -6   3   3      276.05      286.03      7.91 o 
  -5   3   3      614.98      668.88     10.25 o 
  -4   3   3     4153.14     4153.85     23.03 o 
  -3   3   3       61.99       62.67      3.75 o 
  -2   3   3     1404.41     1312.39     11.19 o 
  -1   3   3     7180.48     6788.19    106.86 o 
   0   3   3      505.35      462.44     55.89 o 
   1   3   3      873.32      858.59      7.78 o 
   2   3   3      521.41      504.02      6.70 o 
   3   3   3      143.62      155.84      5.16 o 
   4   3   3      236.35      257.82      6.46 o 
   5   3   3       33.89       48.89      4.67 o 
   6   3   3       68.28       80.63      5.69 o 
   7   3   3       13.68       11.51      5.11 o 
   8   3   3      131.68      147.22      8.70 o 
   9   3   3        7.83        3.21      7.07 o 
  10   3   3        2.86        7.58      7.58 o 
  11   3   3        2.56        5.79      7.63 o 
 -12   4   3       31.99       37.19      8.44 o 
 -11   4   3        1.32        0.95      7.33 o 
 -10   4   3       27.90       40.31      7.10 o 
  -9   4   3        6.81        4.24      6.19 o 
  -8   4   3        0.71        5.59      5.59 o 
  -7   4   3       14.16        4.27      4.60 o 
  -6   4   3       67.41       66.92      5.28 o 
  -5   4   3      110.94      142.35      5.77 o 
  -4   4   3       67.62       40.52      3.91 o 
  -3   4   3      123.66      121.67      4.42 o 
  -2   4   3       30.52       20.10      2.61 o 
  -1   4   3       93.10       76.04      3.29 o 
   0   4   3      354.15      380.37     57.33 o 
   1   4   3     1706.67     2008.59     13.03 o 
   2   4   3       50.71       52.91      3.01 o 
   3   4   3     1166.48     1203.27     11.56 o 
   4   4   3      754.35      806.68     10.34 o 
   5   4   3       66.40       64.94      4.88 o 
   6   4   3       77.31       76.67      5.87 o 
   7   4   3        9.03        1.25      5.00 o 
   8   4   3       36.28       33.07      5.98 o 
   9   4   3      122.54      130.84      9.12 o 
  10   4   3      140.17      116.20      9.92 o 
  11   4   3       33.05       27.27      8.39 o 
 -12   5   3       10.82       18.37      7.96 o 
 -11   5   3        0.19        5.95      6.90 o 
 -10   5   3        1.08        5.74      6.71 o 
  -9   5   3       19.18       20.67      6.45 o 
  -8   5   3      120.13      131.86      7.82 o 
  -7   5   3      235.93      217.16      8.19 o 
  -6   5   3       63.89       73.14      5.30 o 
  -5   5   3      389.41      435.57      8.86 o 
  -4   5   3       62.53       87.03      4.91 o 
  -3   5   3      250.13      230.01      6.14 o 
  -2   5   3       79.62       56.13      3.29 o 
  -1   5   3      113.85      107.55      3.95 o 
   0   5   3      934.48      884.84    113.09 o 
   1   5   3      567.03      538.76      7.18 o 
   2   5   3     1714.66     1853.84     13.64 o 
   3   5   3      315.33      311.57      6.64 o 
   4   5   3     2080.84     2356.44     17.90 o 
   5   5   3       45.04       35.80      4.25 o 
   6   5   3       87.40       85.07      6.14 o 
   7   5   3        7.19       12.41      4.96 o 
   8   5   3        1.25        5.93      5.93 o 
   9   5   3       99.06       93.08      8.74 o 
  10   5   3       19.20       13.85      7.39 o 
  11   5   3       11.07       28.03      7.46 o 
 -12   6   3        2.99        0.59      7.14 o 
 -11   6   3        0.85        2.46      7.05 o 
 -10   6   3        0.98        0.32      6.25 o 
  -9   6   3      102.66       94.54      8.60 o 
  -8   6   3        4.17       18.03      5.15 o 
  -7   6   3      103.40      104.45      6.54 o 
  -6   6   3        0.00        1.33      3.97 o 
  -5   6   3        7.52        1.70      3.73 o 
  -4   6   3       43.75       45.86      3.82 o 
  -3   6   3      268.63      280.23      6.75 o 
  -2   6   3       71.50      100.86      4.28 o 
  -1   6   3      375.01      315.94      6.00 o 
   0   6   3     1351.11     1531.66    173.68 o 
   1   6   3      163.63      156.18      4.97 o 
   2   6   3      124.91      121.82      4.88 o 
   3   6   3      432.18      551.36     10.05 o 
   4   6   3      360.46      373.55      7.92 o 
   5   6   3       42.90       44.94      4.59 o 
   6   6   3       73.50       58.09      6.48 o 
   7   6   3      104.99       89.66      7.19 o 
   8   6   3       12.36       11.95      6.28 o 
   9   6   3      111.25       88.31      9.43 o 
  10   6   3        6.70        9.29      7.13 o 
  11   6   3        6.76        4.21      7.81 o 
 -11   7   3        0.08        6.86      6.86 o 
 -10   7   3        7.65       15.33      6.43 o 
  -9   7   3       67.94       83.15      8.16 o 
  -8   7   3        0.32        5.43      5.76 o 
  -7   7   3        1.66        1.95      4.89 o 
  -6   7   3       13.06       10.28      4.65 o 
  -5   7   3      378.32      312.03      8.83 o 
  -4   7   3       44.11       58.21      4.82 o 
  -3   7   3      110.46      116.19      5.23 o 
  -2   7   3      131.78      110.75      5.23 o 
  -1   7   3      832.97      875.28     10.77 o 
   0   7   3      831.62      932.90     94.66 o 
   1   7   3      273.30      222.46      5.58 o 
   2   7   3      232.35      223.08      5.84 o 
   3   7   3      181.72      195.77      6.45 o 
   4   7   3      221.22      171.77      6.47 o 
   5   7   3      111.17      113.59      6.20 o 
   6   7   3        0.16        1.87      4.39 o 
   7   7   3        0.30        0.32      5.06 o 
   8   7   3        0.35        6.37      6.37 o 
   9   7   3       23.21       22.96      7.33 o 
  10   7   3        6.25        2.83      7.56 o 
 -11   8   3       18.76       13.04      7.83 o 
 -10   8   3        9.40       14.12      7.22 o 
  -9   8   3       21.76       20.76      7.12 o 
  -8   8   3       84.57       97.58      7.63 o 
  -7   8   3       21.05       21.11      5.19 o 
  -6   8   3       94.24       97.82      6.30 o 
  -5   8   3      253.88      247.03      8.45 o 
  -4   8   3      149.09      172.46      6.84 o 
  -3   8   3        1.60        5.50      3.79 o 
  -2   8   3      335.61      315.18      7.58 o 
  -1   8   3      281.57      297.66      6.76 o 
   0   8   3      778.82      836.20     71.64 o 
   1   8   3        9.07        3.99      3.38 o 
   2   8   3       10.39        7.09      3.39 o 
   3   8   3     1061.05     1045.94     12.85 o 
   4   8   3       60.87       49.04      5.30 o 
   5   8   3       16.88       21.76      4.73 o 
   6   8   3       28.12       25.21      5.74 o 
   7   8   3        0.79        1.61      5.81 o 
   8   8   3        3.83        7.81      6.84 o 
   9   8   3       55.47       59.56      8.14 o 
  10   8   3        0.97        7.72      7.72 o 
 -11   9   3        3.06        0.84      6.77 o 
 -10   9   3        1.11        0.30      7.08 o 
  -9   9   3      216.39      213.57     10.72 o 
  -8   9   3        9.42        0.00      6.63 o 
  -7   9   3       29.99       31.38      5.82 o 
  -6   9   3        9.19       14.20      4.96 o 
  -5   9   3      202.62      215.50      8.40 o 
  -4   9   3       62.54       55.28      5.09 o 
  -3   9   3        2.41       21.75      4.42 o 
  -2   9   3      800.42      885.77     12.27 o 
  -1   9   3     1564.35     1587.47     15.86 o 
   0   9   3      355.79      242.38     16.26 o 
   1   9   3      115.99      117.17      5.17 o 
   2   9   3       29.65       40.69      4.32 o 
   3   9   3        0.50        1.25      4.37 o 
   4   9   3     1171.80     1238.98     15.99 o 
   5   9   3       69.27       67.97      6.73 o 
   6   9   3      173.19      166.25      8.46 o 
   7   9   3       12.34       24.69      6.92 o 
   8   9   3        7.37        5.98      6.98 o 
   9   9   3        1.70        0.66      7.98 o 
  10   9   3        0.00        7.89      7.89 o 
 -10  10   3       11.36       10.13      7.52 o 
  -9  10   3       23.23       12.08      8.16 o 
  -8  10   3      276.06      300.53     11.59 o 
  -7  10   3        0.05        4.18      6.43 o 
  -6  10   3       73.08       63.13      6.91 o 
  -5  10   3      116.37      106.49      7.01 o 
  -4  10   3       52.58       76.00      5.71 o 
  -3  10   3      188.02      138.03      6.74 o 
  -2  10   3      113.57      133.04      6.67 o 
  -1  10   3       68.18       63.04      4.90 o 
   0  10   3       10.31       10.90      6.00 o 
   1  10   3     1103.39     1184.89     14.03 o 
   2  10   3      705.47      786.83     12.09 o 
   3  10   3        2.35        3.14      4.71 o 
   4  10   3       10.29        8.62      5.75 o 
   5  10   3     1158.76     1228.35     17.72 o 
   6  10   3      180.05      217.28     10.24 o 
   7  10   3        0.96       12.74      6.71 o 
   8  10   3       35.85       32.50      8.13 o 
   9  10   3        2.22        8.48      8.14 o 
  10  10   3       65.44       88.59     10.07 o 
 -10  11   3        5.51        4.26      7.37 o 
  -9  11   3       42.37       20.54      8.04 o 
  -8  11   3        0.00       15.16      6.49 o 
  -7  11   3      153.14      167.65      9.57 o 
  -6  11   3      117.25      146.26      8.16 o 
  -5  11   3      287.60      293.33     10.28 o 
  -4  11   3      134.28      116.41      7.01 o 
  -3  11   3       11.04        8.32      4.66 o 
  -2  11   3      254.13      275.66      8.90 o 
  -1  11   3      935.47      906.85     13.32 o 
   0  11   3        0.33        3.84      2.97 o 
   1  11   3       77.24       71.75      5.68 o 
   2  11   3      383.76      382.30      9.54 o 
   3  11   3      192.89      210.02      8.51 o 
   4  11   3      674.77      728.42     13.90 o 
   5  11   3       71.56       62.69      8.21 o 
   6  11   3        7.47       10.70      7.03 o 
   7  11   3       20.94       15.98      7.49 o 
   8  11   3       71.03       72.95      9.63 o 
   9  11   3       16.15        7.24      9.31 o 
 -10  12   3        1.21       13.30      6.93 o 
  -9  12   3        2.47        2.93      7.02 o 
  -8  12   3        8.95        0.91      7.64 o 
  -7  12   3       23.88       33.13      7.89 o 
  -6  12   3      134.16      148.72      9.37 o 
  -5  12   3        3.30        5.90      6.22 o 
  -4  12   3      284.08      248.28      9.92 o 
  -3  12   3       68.12       47.72      9.21 o 
  -2  12   3      117.89      113.85      7.16 o 
  -1  12   3      326.41      290.54      8.93 o 
   0  12   3      394.11      374.27     26.74 o 
   1  12   3      149.61      137.72      6.81 o 
   2  12   3      357.79      360.06      9.77 o 
   3  12   3        6.31        2.52      5.65 o 
   4  12   3      115.77      100.29      8.06 o 
   5  12   3        5.41        0.65      6.60 o 
   6  12   3        3.28        4.38      8.10 o 
   7  12   3       44.54       38.48      8.24 o 
   8  12   3       57.93       70.94     10.77 o 
   9  12   3       14.55       15.34     10.11 o 
  -9  13   3        5.11        5.15      7.16 o 
  -8  13   3        0.13        3.90      6.90 o 
  -7  13   3      214.10      241.65     10.90 o 
  -6  13   3        5.20        9.56      7.66 o 
  -5  13   3        7.60       18.14      6.47 o 
  -4  13   3      115.90      126.26      8.81 o 
  -3  13   3       45.20       41.61      6.83 o 
  -2  13   3       20.12       14.76      5.45 o 
  -1  13   3      376.06      367.34     10.39 o 
   0  13   3      424.57      372.34     13.44 o 
   1  13   3        2.18        3.51      4.97 o 
   2  13   3     1452.19     1454.11     18.92 o 
   3  13   3      245.43      214.85      9.69 o 
   4  13   3       23.85       23.16      7.08 o 
   5  13   3       11.23       14.53      6.94 o 
   6  13   3      133.37      110.73     10.16 o 
   7  13   3        1.94        1.03      7.60 o 
   8  13   3        4.42       22.70      8.03 o 
  -9  14   3        8.10       20.10      6.70 o 
  -8  14   3        0.19        5.87      6.76 o 
  -7  14   3        6.91       13.43      7.33 o 
  -6  14   3      140.84      157.34     10.67 o 
  -5  14   3       91.27      100.58      8.62 o 
  -4  14   3      186.34      171.49      9.65 o 
  -3  14   3      215.50      213.14      9.63 o 
  -2  14   3        6.77        9.81      5.70 o 
  -1  14   3       13.79       16.11      5.26 o 
   0  14   3       25.03       43.36      4.80 o 
   1  14   3      132.64      130.12      7.52 o 
   2  14   3        0.65        2.08      5.95 o 
   3  14   3      246.37      266.20     10.53 o 
   4  14   3       50.43       56.27      7.67 o 
   5  14   3       64.29       82.30      8.88 o 
   6  14   3       55.60       46.25      9.79 o 
   7  14   3        8.70       26.50      7.92 o 
   8  14   3        0.01        9.41      9.41 o 
  -8  15   3        2.73        4.86      6.87 o 
  -7  15   3       50.97       58.80      8.06 o 
  -6  15   3        0.47        4.00      6.76 o 
  -5  15   3       24.92       18.16      7.20 o 
  -4  15   3        9.44       15.79      6.31 o 
  -3  15   3       16.48        4.41      6.63 o 
  -2  15   3       30.98       37.39      6.55 o 
  -1  15   3      143.38      142.87      8.24 o 
   0  15   3       19.98       13.49      6.51 o 
   1  15   3       11.08       13.10      5.40 o 
   2  15   3      761.11      697.03     15.64 o 
   3  15   3      106.82      123.66      8.85 o 
   4  15   3        4.37        1.58      6.96 o 
   5  15   3        0.32        6.18      7.17 o 
   6  15   3        0.03        6.34      8.03 o 
   7  15   3        8.85       11.26      8.87 o 
  -7  16   3        2.07        4.64      6.67 o 
  -6  16   3        7.38        3.90      6.90 o 
  -5  16   3        4.88        5.81      7.04 o 
  -4  16   3       16.03       17.62      6.81 o 
  -3  16   3        1.67       12.98      5.86 o 
  -2  16   3       15.56        7.65      6.41 o 
  -1  16   3        0.01        5.68      5.68 o 
   0  16   3      241.68      212.30      6.88 o 
   1  16   3       48.14       43.37      7.00 o 
   2  16   3        5.37        2.59      6.03 o 
   3  16   3       89.74       91.70      8.69 o 
   4  16   3        0.02        0.62      6.83 o 
   5  16   3        0.27        3.53      7.37 o 
   6  16   3       33.15       35.21      8.88 o 
  -6  17   3        0.53        5.81      6.98 o 
  -5  17   3        1.36        4.76      6.55 o 
  -4  17   3       14.67       16.26      7.23 o 
  -3  17   3       14.47       17.48      6.94 o 
  -2  17   3        8.44        1.49      5.97 o 
  -1  17   3        0.68        1.17      6.14 o 
   0  17   3        5.15       10.37      3.92 o 
   1  17   3       25.56       16.70      6.29 o 
   2  17   3        7.20        6.44      5.88 o 
   3  17   3        1.21        6.73      6.73 o 
   4  17   3        1.26        1.52      6.67 o 
   5  17   3       25.09       24.11      8.14 o 
   6  17   3        8.53        6.75      8.35 o 
  -5  18   3        2.47        3.45      6.32 o 
  -4  18   3        2.29        0.29      7.00 o 
  -3  18   3        1.17        3.80      6.73 o 
  -2  18   3        0.02        6.38      6.38 o 
  -1  18   3        0.01        6.26      6.26 o 
   0  18   3        5.61        8.37      4.59 o 
   1  18   3        7.61        6.39      6.39 o 
   2  18   3        2.40        2.99      6.24 o 
   3  18   3        4.10        3.97      6.80 o 
   4  18   3        0.11        5.00      7.64 o 
  -4  19   3        0.36        4.21      6.44 o 
  -3  19   3        0.12       16.36      6.20 o 
  -2  19   3       14.15       20.47      6.73 o 
  -1  19   3       47.15       42.15      7.44 o 
   0  19   3        0.29        1.49      6.29 o 
   1  19   3       12.81        6.96      6.44 o 
   2  19   3        0.02        3.66      6.27 o 
   3  19   3        0.22        7.09      6.26 o 
  -1  20   3        1.73        9.51      5.81 o 
   0  20   3        2.22        4.54      4.63 o 
 -12   0   4      129.04       94.42      8.95 o 
 -10   0   4      192.57      204.33      9.14 o 
  -8   0   4      260.57      280.09      9.30 o 
  -6   0   4        5.87        6.46      2.91 o 
  -4   0   4     5796.11     4847.24    101.03 o 
  -2   0   4     2270.08     2291.81     13.66 o 
   0   0   4     4199.31     3803.44     50.60 o 
   2   0   4      468.29      546.90      7.23 o 
   4   0   4      332.39      483.74     13.50 o 
   6   0   4      495.60      451.74     11.01 o 
   8   0   4      157.52      166.48      9.77 o 
  10   0   4        0.00        5.66      7.79 o 
 -12   1   4       89.45       96.37      9.63 o 
 -11   1   4       28.86       30.15      7.61 o 
 -10   1   4      215.43      226.85     10.13 o 
  -9   1   4       55.54       56.54      7.31 o 
  -8   1   4        5.99       15.56      4.86 o 
  -7   1   4        6.11        0.35      4.17 o 
  -6   1   4       26.01       33.64      4.24 o 
  -5   1   4     1479.63     1355.53     13.99 o 
  -4   1   4     3021.10     2794.17     18.46 o 
  -3   1   4     1369.43     1192.05     11.24 o 
  -2   1   4    22999.43    23957.85    216.06 o 
  -1   1   4      977.71      980.73      8.91 o 
   0   1   4      195.71      196.48      8.70 o 
   1   1   4     4639.36     4129.25     79.67 o 
   2   1   4      556.35      518.62      7.00 o 
   3   1   4      623.84      663.31      8.85 o 
   4   1   4     3276.26     3614.89     22.56 o 
   5   1   4     2393.87     2484.38     20.61 o 
   6   1   4      144.21      146.98      7.29 o 
   7   1   4      227.82      222.75      9.47 o 
   8   1   4        1.73        1.76      7.03 o 
   9   1   4        2.73        2.45      7.33 o 
  10   1   4        7.86        9.23      7.53 o 
  11   1   4        8.30        5.59      7.89 o 
 -12   2   4       76.95       83.92      9.94 o 
 -11   2   4        3.48        2.90      7.40 o 
 -10   2   4        4.15        4.22      7.15 o 
  -9   2   4       18.08       15.65      6.19 o 
  -8   2   4      105.15       87.29      6.89 o 
  -7   2   4       61.97       63.40      5.26 o 
  -6   2   4      301.95      297.02      7.91 o 
  -5   2   4      899.02     1030.36     12.53 o 
  -4   2   4       73.61       53.39      4.24 o 
  -3   2   4      150.41      152.66      4.62 o 
  -2   2   4      133.07      116.31      3.90 o 
  -1   2   4      969.36      989.89      9.17 o 
   0   2   4       77.03       78.67      5.27 o 
   1   2   4       94.06      104.73      3.34 o 
   2   2   4      108.13       89.23      4.03 o 
   3   2   4        8.73       18.69      2.85 o 
   4   2   4        6.97        8.10      3.88 o 
   5   2   4      755.43      736.53     11.65 o 
   6   2   4      470.37      480.72     10.77 o 
   7   2   4      224.56      223.73      9.50 o 
   8   2   4       96.50       92.83      8.84 o 
   9   2   4       12.11        9.77      7.09 o 
  10   2   4        0.12        3.63      7.26 o 
  11   2   4        4.06        4.12      7.93 o 
 -12   3   4        3.35       13.60      7.91 o 
 -11   3   4        3.09        4.83      7.40 o 
 -10   3   4       12.08       13.64      6.82 o 
  -9   3   4        0.91        4.23      5.85 o 
  -8   3   4      152.62      164.54      7.69 o 
  -7   3   4       31.16       17.11      4.94 o 
  -6   3   4      198.73      180.40      7.11 o 
  -5   3   4       28.50       16.88      3.67 o 
  -4   3   4     1028.71     1076.81     12.33 o 
  -3   3   4      184.49      249.84      5.51 o 
  -2   3   4     2336.27     2338.20     15.49 o 
  -1   3   4      254.52      258.77      4.95 o 
   0   3   4      485.41      498.86     43.32 o 
   1   3   4      372.69      353.71      5.76 o 
   2   3   4     1666.11     1926.16     13.67 o 
   3   3   4     2115.42     2202.35     16.16 o 
   4   3   4      117.91      150.23      5.96 o 
   5   3   4        0.03        1.60      3.83 o 
   6   3   4      183.05      154.59      7.17 o 
   7   3   4       53.37       63.44      6.57 o 
   8   3   4        0.60        5.27      5.93 o 
   9   3   4       13.92       10.48      7.53 o 
  10   3   4        2.86        6.74      7.37 o 
  11   3   4        0.05        3.70      7.09 o 
 -12   4   4        1.66        2.79      8.36 o 
 -11   4   4        0.79       10.40      7.25 o 
 -10   4   4        0.54        3.18      6.35 o 
  -9   4   4      164.85      184.49      8.91 o 
  -8   4   4      134.72      128.11      7.67 o 
  -7   4   4        0.45        0.33      4.29 o 
  -6   4   4       26.81       11.18      4.53 o 
  -5   4   4        0.05        6.56      3.64 o 
  -4   4   4      758.92      710.55     10.49 o 
  -3   4   4       82.94       58.79      3.72 o 
  -2   4   4      307.90      359.12      6.64 o 
  -1   4   4       71.58       71.95      3.57 o 
   0   4   4      147.24      200.24     20.10 o 
   1   4   4     1103.42     1267.87     10.75 o 
   2   4   4     1340.42     1328.87     11.88 o 
   3   4   4      153.65      182.21      5.75 o 
   4   4   4        0.09        3.38      3.68 o 
   5   4   4       16.63       23.13      4.38 o 
   6   4   4       42.95       46.06      5.40 o 
   7   4   4       20.34       21.21      5.46 o 
   8   4   4      241.13      249.38     10.67 o 
   9   4   4       27.96       26.65      8.34 o 
  10   4   4       14.76       14.47      7.87 o 
  11   4   4        0.98        7.87      7.87 o 
 -12   5   4        0.16        4.49      7.77 o 
 -11   5   4       10.09        0.31      7.34 o 
 -10   5   4       37.89       52.69      7.75 o 
  -9   5   4       86.15       90.68      8.16 o 
  -8   5   4       16.01        8.64      5.76 o 
  -7   5   4      500.83      525.55     11.32 o 
  -6   5   4       48.99       67.14      5.54 o 
  -5   5   4       83.00       52.09      5.03 o 
  -4   5   4      861.89      909.25     11.87 o 
  -3   5   4       40.55       37.34      3.70 o 
  -2   5   4       78.21       81.64      4.39 o 
  -1   5   4      986.00      992.93     10.84 o 
   0   5   4      536.07      626.92     83.01 o 
   1   5   4     1625.33     1891.75     13.98 o 
   2   5   4     2517.13     2843.95     17.91 o 
   3   5   4      125.56      134.33      5.41 o 
   4   5   4       10.50       14.29      3.65 o 
   5   5   4      235.02      223.10      7.44 o 
   6   5   4        2.48        0.32      4.40 o 
   7   5   4       35.87       33.72      5.72 o 
   8   5   4       28.19       32.95      7.04 o 
   9   5   4        3.50        3.19      7.32 o 
  10   5   4       23.99       22.18      7.81 o 
  11   5   4        2.24        0.00      7.82 o 
 -11   6   4        2.17        0.89      7.12 o 
 -10   6   4        1.88        6.38      6.38 o 
  -9   6   4       17.57       14.02      6.22 o 
  -8   6   4      114.97      109.73      7.71 o 
  -7   6   4       37.27       31.52      5.64 o 
  -6   6   4        7.91       14.09      4.47 o 
  -5   6   4       11.93       24.46      4.26 o 
  -4   6   4        1.34        4.33      3.25 o 
  -3   6   4       17.54        9.46      3.28 o 
  -2   6   4       87.07       81.32      4.34 o 
  -1   6   4        5.54        5.28      2.82 o 
   0   6   4      981.96     1028.40    140.26 o 
   1   6   4       38.82       30.26      3.37 o 
   2   6   4      334.66      332.10      6.91 o 
   3   6   4       73.14       64.09      4.51 o 
   4   6   4       25.98       36.54      4.57 o 
   5   6   4        2.21       11.13      4.02 o 
   6   6   4      107.76      106.29      6.60 o 
   7   6   4       32.66       37.57      6.36 o 
   8   6   4       24.87       15.38      7.37 o 
   9   6   4        0.01        6.71      7.02 o 
  10   6   4        0.11        0.62      7.21 o 
 -11   7   4        7.40       11.56      6.65 o 
 -10   7   4        0.16        6.29      6.29 o 
  -9   7   4       49.37       35.66      7.13 o 
  -8   7   4       23.38       15.72      6.41 o 
  -7   7   4      134.96      157.29      7.63 o 
  -6   7   4       16.87       18.80      4.44 o 
  -5   7   4      215.70      213.19      7.73 o 
  -4   7   4        2.41        8.55      3.92 o 
  -3   7   4        1.43        8.95      3.22 o 
  -2   7   4     1077.99     1022.45     12.23 o 
  -1   7   4      139.47      114.43      5.20 o 
   0   7   4     1541.71     1737.48    217.50 o 
   1   7   4      605.77      612.05      9.00 o 
   2   7   4        1.33        7.21      3.01 o 
   3   7   4      138.33      132.51      5.75 o 
   4   7   4      118.08      129.61      6.14 o 
   5   7   4        9.54        0.31      4.37 o 
   6   7   4       44.48       34.55      5.70 o 
   7   7   4        0.84        6.42      5.13 o 
   8   7   4       43.38       48.55      7.13 o 
   9   7   4        8.70       10.00      7.42 o 
  10   7   4        9.51        6.02      7.94 o 
 -11   8   4       21.43       11.87      7.63 o 
 -10   8   4       31.15       16.28      7.99 o 
  -9   8   4        0.66        7.71      5.85 o 
  -8   8   4        0.38        2.24      5.76 o 
  -7   8   4       57.51       51.93      6.62 o 
  -6   8   4        0.42        1.70      4.42 o 
  -5   8   4        3.38        2.07      4.16 o 
  -4   8   4      440.88      469.08     10.95 o 
  -3   8   4      710.08      738.29     11.71 o 
  -2   8   4        5.67        8.02      3.84 o 
  -1   8   4      245.08      188.69      6.48 o 
   0   8   4       95.39      126.57      9.81 o 
   1   8   4     1868.84     2187.48     17.56 o 
   2   8   4      111.03      117.71      5.43 o 
   3   8   4      508.33      536.53      9.81 o 
   4   8   4       20.19        7.44      5.58 o 
   5   8   4       22.30       23.03      5.04 o 
   6   8   4       44.64       49.45      6.10 o 
   7   8   4      152.66      160.15      9.46 o 
   8   8   4       53.08       57.85      8.55 o 
   9   8   4        0.29        0.33      7.88 o 
  10   8   4        6.35        6.79      8.08 o 
 -11   9   4        6.53        6.65      6.92 o 
 -10   9   4       29.12       13.45      8.19 o 
  -9   9   4       45.34       53.59      7.97 o 
  -8   9   4       48.49       39.18      7.65 o 
  -7   9   4        8.88       22.70      5.92 o 
  -6   9   4        2.69       14.18      5.07 o 
  -5   9   4        5.53       16.50      4.81 o 
  -4   9   4      556.08      538.41     11.16 o 
  -3   9   4      157.34      147.25      6.95 o 
  -2   9   4      997.34     1076.15     13.85 o 
  -1   9   4        0.47        3.01      3.35 o 
   0   9   4      196.36      207.54     22.76 o 
   1   9   4     1683.82     1846.07     17.05 o 
   2   9   4      410.99      441.55      9.09 o 
   3   9   4        2.95        9.52      4.61 o 
   4   9   4       33.09       44.17      5.64 o 
   5   9   4       80.37       73.53      7.04 o 
   6   9   4        0.23        3.91      5.86 o 
   7   9   4       83.32       86.13      8.28 o 
   8   9   4        8.17       18.05      7.03 o 
   9   9   4       20.88       37.10      8.02 o 
  10   9   4       16.68       16.45      9.21 o 
 -10  10   4        1.14        0.00      7.21 o 
  -9  10   4       47.43       55.81      8.19 o 
  -8  10   4      197.65      197.86     10.45 o 
  -7  10   4        4.04        6.20      6.20 o 
  -6  10   4        1.16        4.69      5.35 o 
  -5  10   4      246.92      217.18      9.21 o 
  -4  10   4       13.93       14.73      4.80 o 
  -3  10   4       50.76       44.45      5.13 o 
  -2  10   4      284.33      281.57      8.80 o 
  -1  10   4      152.86      141.16      6.26 o 
   0  10   4      192.26      161.55     15.75 o 
   1  10   4        8.71        2.42      4.53 o 
   2  10   4      882.47      942.11     13.40 o 
   3  10   4       14.26       20.39      5.25 o 
   4  10   4      201.52      234.86      9.18 o 
   5  10   4      412.19      395.72     12.00 o 
   6  10   4       15.35       19.48      6.61 o 
   7  10   4        0.39        8.41      6.38 o 
   8  10   4        6.54       11.56      7.82 o 
   9  10   4        5.20        5.78      8.50 o 
 -10  11   4       16.97       15.30      7.36 o 
  -9  11   4        2.25       10.18      7.19 o 
  -8  11   4       93.59       85.17      9.39 o 
  -7  11   4       47.52       58.93      7.77 o 
  -6  11   4       19.24        4.98      6.64 o 
  -5  11   4       15.97       14.80      6.06 o 
  -4  11   4      458.54      461.06     11.55 o 
  -3  11   4      197.50      193.19      8.44 o 
  -2  11   4      460.07      500.92     10.68 o 
  -1  11   4        5.89        9.09      4.22 o 
   0  11   4      155.99      164.23      4.99 o 
   1  11   4       28.84       29.57      5.07 o 
   2  11   4      247.98      270.41      8.44 o 
   3  11   4      496.74      489.54     11.81 o 
   4  11   4      715.40      785.34     14.71 o 
   5  11   4       25.46       20.87      7.18 o 
   6  11   4       38.69       43.09      7.68 o 
   7  11   4        2.18        4.08      7.50 o 
   8  11   4        9.03        5.17      8.62 o 
   9  11   4       70.77       90.75     11.05 o 
 -10  12   4        2.43        6.66      6.66 o 
  -9  12   4        0.86        2.06      7.37 o 
  -8  12   4      150.98      126.34     10.19 o 
  -7  12   4       27.80       32.61      8.00 o 
  -6  12   4      275.97      294.85     12.15 o 
  -5  12   4      300.10      356.31     11.67 o 
  -4  12   4      476.32      518.00     12.75 o 
  -3  12   4      430.01      417.60     12.02 o 
  -2  12   4      147.96      146.36      7.88 o 
  -1  12   4      195.19      170.72      7.69 o 
   0  12   4        3.75        1.64      7.42 o 
   1  12   4      106.69      125.93      7.39 o 
   2  12   4      491.77      479.28     11.41 o 
   3  12   4       16.48       22.57      6.18 o 
   4  12   4       31.76       21.04      6.70 o 
   5  12   4      132.26      133.92      8.86 o 
   6  12   4        1.07       11.78      6.73 o 
   7  12   4        6.05        3.78      7.90 o 
   8  12   4      117.32      131.23     11.14 o 
   9  12   4       50.53       58.51     11.15 o 
  -9  13   4        0.00        5.19      7.22 o 
  -8  13   4       17.73       12.43      7.28 o 
  -7  13   4      196.00      168.90     11.03 o 
  -6  13   4       32.06       53.60      8.08 o 
  -5  13   4       20.74        8.52      7.22 o 
  -4  13   4      859.04      921.41     17.25 o 
  -3  13   4      119.85      124.35      8.20 o 
  -2  13   4       83.15       74.01      6.79 o 
  -1  13   4       12.51       16.39      5.36 o 
   0  13   4       58.19       60.32     11.12 o 
   1  13   4      206.65      192.91      9.35 o 
   2  13   4     2349.47     2285.20     24.19 o 
   3  13   4      296.63      328.74     11.41 o 
   4  13   4      428.09      438.03     13.09 o 
   5  13   4       65.44       79.47      8.54 o 
   6  13   4       25.57       20.58      8.10 o 
   7  13   4       59.62       71.02      9.30 o 
   8  13   4        1.87       13.27      8.73 o 
  -9  14   4        9.01        9.00      7.59 o 
  -8  14   4        0.81        3.27      7.42 o 
  -7  14   4       11.33        6.48      7.72 o 
  -6  14   4      256.74      282.76     12.07 o 
  -5  14   4      104.47      105.46      8.71 o 
  -4  14   4       65.15       67.11      7.78 o 
  -3  14   4       52.30       54.20      6.78 o 
  -2  14   4      175.63      179.88      9.23 o 
  -1  14   4       29.75       35.69      5.90 o 
   0  14   4        0.39        3.00      3.82 o 
   1  14   4       33.67       26.78      6.33 o 
   2  14   4       40.11       41.01      7.33 o 
   3  14   4       53.81       59.51      7.94 o 
   4  14   4      132.99      131.41      9.50 o 
   5  14   4        0.04       17.98      7.19 o 
   6  14   4        0.16        4.37      7.73 o 
   7  14   4       18.91       35.41      8.60 o 
  -8  15   4        0.79        2.02      6.93 o 
  -7  15   4       46.94       49.70      7.53 o 
  -6  15   4        0.53        4.96      7.76 o 
  -5  15   4       21.04       18.31      6.96 o 
  -4  15   4      206.31      204.40     10.82 o 
  -3  15   4        6.97        0.63      6.33 o 
  -2  15   4       81.27       75.95      7.19 o 
  -1  15   4        1.24        6.10      5.49 o 
   0  15   4       70.30       55.71      5.17 o 
   1  15   4        0.35        7.94      5.95 o 
   2  15   4      212.65      245.19     10.39 o 
   3  15   4        7.89       15.36      6.63 o 
   4  15   4        0.22        7.51      6.88 o 
   5  15   4        9.61        5.17      7.77 o 
   6  15   4        1.25        8.66      8.00 o 
   7  15   4       19.87       28.94      9.53 o 
  -7  16   4        4.78        2.35      8.19 o 
  -6  16   4       98.83      101.83      9.07 o 
  -5  16   4       17.94       11.71      6.79 o 
  -4  16   4        0.02        3.73      6.53 o 
  -3  16   4       12.90       21.70      6.19 o 
  -2  16   4       26.11       18.05      6.42 o 
  -1  16   4        9.53       12.26      6.28 o 
   0  16   4       79.56       86.12     15.94 o 
   1  16   4       32.14       42.57      7.24 o 
   2  16   4        8.05       15.55      6.22 o 
   3  16   4        8.90       13.60      7.10 o 
   4  16   4        0.27        2.47      6.45 o 
   5  16   4       55.23       69.75      8.60 o 
   6  16   4       10.80       12.79      8.20 o 
  -6  17   4        2.77       11.12      7.02 o 
  -5  17   4       23.92       41.59      7.18 o 
  -4  17   4        5.42        2.72      6.95 o 
  -3  17   4        4.63       11.18      6.04 o 
  -2  17   4       11.61        4.48      6.58 o 
  -1  17   4       45.68       49.37      6.72 o 
   0  17   4        0.73        3.14      4.95 o 
   1  17   4        0.08        1.36      5.71 o 
   2  17   4       11.68       10.74      6.62 o 
   3  17   4        0.06       15.29      6.64 o 
   4  17   4       47.37       54.07      8.41 o 
   5  17   4        8.15        1.56      8.08 o 
  -5  18   4        0.03        0.29      6.64 o 
  -4  18   4        2.56        8.77      6.73 o 
  -3  18   4       24.10       34.25      7.03 o 
  -2  18   4       20.43        9.85      6.96 o 
  -1  18   4        0.85        1.70      5.96 o 
   0  18   4        0.01        0.55      4.09 o 
   1  18   4        0.77        5.02      5.82 o 
   2  18   4        7.48        9.60      6.68 o 
   3  18   4       26.56       27.41      7.83 o 
   4  18   4       13.13       27.35      7.86 o 
  -3  19   4       20.68       30.72      7.05 o 
  -2  19   4        1.82        1.40      6.42 o 
  -1  19   4        1.04        4.66      5.48 o 
   0  19   4        0.07        1.57      4.08 o 
   1  19   4        6.60       11.25      6.13 o 
   2  19   4        4.96        6.15      6.93 o 
 -11   0   5       96.32       66.65      7.94 o 
  -9   0   5        1.92        9.00      4.96 o 
  -7   0   5      158.11      147.15      7.08 o 
  -5   0   5      342.61      412.47     11.85 o 
  -3   0   5     9593.57     8564.73    138.55 o 
  -1   0   5     8941.54     7932.95    120.72 o 
   1   0   5       85.60       78.36      3.55 o 
   3   0   5      764.88      844.16     10.61 o 
   5   0   5      216.65      224.99     10.21 o 
   7   0   5        0.99        6.58      6.58 o 
   9   0   5        6.89        9.13      7.67 o 
  11   0   5       16.33       12.71      8.93 o 
 -12   1   5        7.05       10.59      7.68 o 
 -11   1   5        7.80        6.46      6.75 o 
 -10   1   5       58.18       58.73      7.01 o 
  -9   1   5       14.98       12.73      5.59 o 
  -8   1   5       11.20        1.94      5.19 o 
  -7   1   5       34.48       23.94      4.59 o 
  -6   1   5        2.03        1.99      3.33 o 
  -5   1   5        2.06        1.01      3.70 o 
  -4   1   5      219.89      174.58      5.79 o 
  -3   1   5      798.09      737.75      9.64 o 
  -2   1   5      878.87      820.26      9.25 o 
  -1   1   5       64.76       61.19      3.31 o 
   0   1   5      441.99      450.69     14.07 o 
   1   1   5      242.10      220.85      4.82 o 
   2   1   5      714.47      761.41      9.22 o 
   3   1   5        2.09        2.62      3.27 o 
   4   1   5       12.70        3.03      4.05 o 
   5   1   5      218.28      258.39      8.31 o 
   6   1   5      937.85     1032.84     15.61 o 
   7   1   5       44.03       54.06      7.47 o 
   8   1   5       10.53        8.55      7.49 o 
   9   1   5        2.17        3.18      7.78 o 
  10   1   5        3.25       10.33      7.59 o 
  11   1   5        6.31       13.86      7.92 o 
 -12   2   5       10.54       23.06      8.53 o 
 -11   2   5        0.69        6.81      7.12 o 
 -10   2   5       25.99       36.11      6.78 o 
  -9   2   5        4.94       13.93      5.26 o 
  -8   2   5       47.69       50.58      5.88 o 
  -7   2   5      122.35      115.52      6.68 o 
  -6   2   5       23.84       31.07      4.34 o 
  -5   2   5      231.96      219.29      7.17 o 
  -4   2   5       37.97       32.49      3.81 o 
  -3   2   5      888.47      873.26     10.57 o 
  -2   2   5      383.01      395.35      6.97 o 
  -1   2   5      113.10      112.78      4.06 o 
   0   2   5     5624.48     5237.18    498.81 o 
   1   2   5        1.58        6.01      2.41 o 
   2   2   5      303.69      359.05      6.53 o 
   3   2   5      666.96      700.40      9.67 o 
   4   2   5      267.93      260.75      7.25 o 
   5   2   5      354.71      398.53      9.43 o 
   6   2   5       86.63       77.20      7.17 o 
   7   2   5      356.12      382.07     11.41 o 
   8   2   5      285.57      229.66     11.42 o 
   9   2   5       14.80       24.59      7.52 o 
  10   2   5        9.11       10.99      7.99 o 
  11   2   5        0.07        3.18      7.96 o 
 -12   3   5        1.86        4.35      8.08 o 
 -11   3   5       53.63       63.24      8.72 o 
 -10   3   5        0.27        3.05      5.79 o 
  -9   3   5        4.20        5.63      5.63 o 
  -8   3   5       84.78       71.29      6.90 o 
  -7   3   5      145.25      172.33      8.22 o 
  -6   3   5      277.38      315.84      8.92 o 
  -5   3   5     1038.94     1028.47     13.29 o 
  -4   3   5     1612.80     1613.92     15.25 o 
  -3   3   5       45.65       58.66      3.91 o 
  -2   3   5       42.96       35.19      3.17 o 
  -1   3   5      792.88      731.09      9.02 o 
   0   3   5       11.37       11.79      1.84 o 
   1   3   5     1200.45     1059.33     10.46 o 
   2   3   5      785.22      964.60     10.42 o 
   3   3   5       11.45       11.83      3.43 o 
   4   3   5      151.85      165.60      6.07 o 
   5   3   5      117.38      125.70      6.54 o 
   6   3   5      645.63      696.95     13.01 o 
   7   3   5      176.71      161.74      9.06 o 
   8   3   5       44.82       36.91      7.39 o 
   9   3   5       85.99       89.02      8.97 o 
  10   3   5        0.04       13.27      6.80 o 
  11   3   5        0.32        2.48      7.42 o 
 -12   4   5       66.87       50.50      9.45 o 
 -11   4   5        0.02        5.34      6.53 o 
 -10   4   5       78.09       88.86      8.11 o 
  -9   4   5       25.20       31.48      5.67 o 
  -8   4   5        0.36        0.67      4.74 o 
  -7   4   5      212.52      203.24      8.23 o 
  -6   4   5      374.41      385.43     10.24 o 
  -5   4   5        0.07        4.03      3.66 o 
  -4   4   5       70.98       93.17      5.11 o 
  -3   4   5     3421.82     3655.62     22.40 o 
  -2   4   5       25.20       14.98      2.86 o 
  -1   4   5     2621.51     2574.96     17.27 o 
   0   4   5     4510.76     4436.94    279.71 o 
   1   4   5      519.01      496.52      7.67 o 
   2   4   5      231.79      231.33      5.98 o 
   3   4   5      112.78      102.26      4.88 o 
   4   4   5      193.39      177.30      6.57 o 
   5   4   5      260.49      233.60      8.31 o 
   6   4   5      118.90      120.79      7.47 o 
   7   4   5       94.02       91.57      7.22 o 
   8   4   5      179.71      153.38      9.87 o 
   9   4   5       41.34       47.22      8.47 o 
  10   4   5       10.16        0.63      7.94 o 
 -12   5   5        0.17        3.10      6.75 o 
 -11   5   5        3.10        3.75      6.64 o 
 -10   5   5        9.87       13.46      5.98 o 
  -9   5   5       37.77       33.47      6.63 o 
  -8   5   5        2.12        4.02      5.04 o 
  -7   5   5        1.88        0.36      4.94 o 
  -6   5   5       60.01       50.95      5.46 o 
  -5   5   5       59.13       72.25      5.90 o 
  -4   5   5        1.19        2.59      3.32 o 
  -3   5   5        2.73        0.73      2.93 o 
  -2   5   5     1910.92     2053.94     16.60 o 
  -1   5   5      572.99      574.79      8.76 o 
   0   5   5     1189.06     1182.66    139.97 o 
   1   5   5      200.46      238.85      6.13 o 
   2   5   5      171.00      210.01      5.93 o 
   3   5   5       41.57       37.38      3.92 o 
   4   5   5      352.83      348.67      8.34 o 
   5   5   5       27.37       17.62      5.03 o 
   6   5   5        5.08        4.81      5.12 o 
   7   5   5       31.28       30.15      6.16 o 
   8   5   5      187.74      154.05      9.45 o 
   9   5   5       28.44       39.03      7.74 o 
  10   5   5        0.03        7.87      7.87 o 
 -11   6   5        0.88        7.96      6.24 o 
 -10   6   5        1.81       10.15      5.67 o 
  -9   6   5        4.53       16.73      5.68 o 
  -8   6   5        1.57        9.66      5.00 o 
  -7   6   5        2.10        3.84      5.23 o 
  -6   6   5       17.96       17.27      4.67 o 
  -5   6   5       76.34       73.23      5.86 o 
  -4   6   5       27.03       28.31      4.42 o 
  -3   6   5        4.88        5.83      2.93 o 
  -2   6   5      315.34      341.45      7.56 o 
  -1   6   5        8.67       15.62      3.47 o 
   0   6   5      278.39      326.62     46.40 o 
   1   6   5       11.69       34.36      3.69 o 
   2   6   5      569.63      600.24      9.22 o 
   3   6   5       49.65       53.17      4.51 o 
   4   6   5      598.88      674.83     11.11 o 
   5   6   5        0.04        3.13      4.39 o 
   6   6   5       79.16       84.95      7.03 o 
   7   6   5       55.85       33.33      7.12 o 
   8   6   5       11.08        8.44      6.16 o 
   9   6   5       10.20       19.68      7.10 o 
  10   6   5       20.53       24.90      8.19 o 
 -11   7   5        3.95        7.30      6.74 o 
 -10   7   5        3.38        0.00      6.25 o 
  -9   7   5       25.38       47.55      6.94 o 
  -8   7   5       17.88        8.28      5.63 o 
  -7   7   5       54.79       51.09      6.21 o 
  -6   7   5       44.44       55.81      5.68 o 
  -5   7   5      166.81      182.48      7.97 o 
  -4   7   5      187.73      155.86      6.56 o 
  -3   7   5       28.91       22.06      3.62 o 
  -2   7   5      457.55      508.04      9.28 o 
  -1   7   5       74.87       77.82      4.82 o 
   0   7   5      153.96      155.58     15.95 o 
   1   7   5       33.00       34.65      3.68 o 
   2   7   5        2.67        9.46      3.54 o 
   3   7   5      307.60      337.68      7.85 o 
   4   7   5      106.01      106.76      6.46 o 
   5   7   5        1.32        3.77      4.72 o 
   6   7   5        0.60        0.00      5.12 o 
   7   7   5       38.87       45.86      6.83 o 
   8   7   5        2.45        7.20      6.87 o 
   9   7   5       10.68        4.55      7.48 o 
  10   7   5        0.80       11.13      7.95 o 
 -11   8   5        4.41       13.32      6.94 o 
 -10   8   5        0.64        5.62      6.81 o 
  -9   8   5       22.99       28.82      7.21 o 
  -8   8   5        2.92        0.65      6.24 o 
  -7   8   5       35.25       42.69      6.15 o 
  -6   8   5        0.01        1.40      4.91 o 
  -5   8   5        1.38        3.93      4.63 o 
  -4   8   5        2.01        1.43      4.30 o 
  -3   8   5      967.41     1076.40     14.40 o 
  -2   8   5       51.54       47.32      4.55 o 
  -1   8   5       16.01        7.14      3.74 o 
   0   8   5       89.67       81.82     14.64 o 
   1   8   5      226.12      212.35      7.04 o 
   2   8   5       33.68       29.02      4.44 o 
   3   8   5      199.11      179.44      6.97 o 
   4   8   5       41.01       54.43      5.56 o 
   5   8   5      229.47      217.21      8.56 o 
   6   8   5       80.01       91.86      7.12 o 
   7   8   5       12.56       10.51      6.90 o 
   8   8   5        4.64        6.28      7.29 o 
   9   8   5        0.05        6.92      7.24 o 
  10   8   5       25.29       32.88      9.03 o 
 -11   9   5       15.41       23.82      7.12 o 
 -10   9   5       15.53       15.84      7.04 o 
  -9   9   5        1.12        7.77      6.53 o 
  -8   9   5       52.53       56.04      7.17 o 
  -7   9   5        8.86        6.41      5.74 o 
  -6   9   5        1.56        5.20      5.20 o 
  -5   9   5       66.16       81.28      6.69 o 
  -4   9   5       99.58       97.94      6.72 o 
  -3   9   5      264.81      275.96      8.80 o 
  -2   9   5      200.72      237.54      7.96 o 
  -1   9   5        0.58        1.00      3.35 o 
   0   9   5        0.13        0.03      2.55 o 
   1   9   5      232.34      281.15      7.91 o 
   2   9   5      106.23       94.30      5.93 o 
   3   9   5      217.28      206.38      7.90 o 
   4   9   5       25.94       32.70      5.60 o 
   5   9   5      135.09      149.96      8.31 o 
   6   9   5      124.11      126.92      8.50 o 
   7   9   5      120.58      118.16      9.65 o 
   8   9   5        1.73        4.36      7.39 o 
   9   9   5       14.32       14.37      8.36 o 
 -10  10   5      103.31      102.85      9.85 o 
  -9  10   5        9.71       13.52      7.07 o 
  -8  10   5       59.29       68.01      8.38 o 
  -7  10   5        0.07        6.33      6.33 o 
  -6  10   5        1.95        5.47      5.47 o 
  -5  10   5      228.61      210.15     10.07 o 
  -4  10   5      136.03      131.33      7.32 o 
  -3  10   5      532.05      521.25     11.12 o 
  -2  10   5        7.84       10.18      4.75 o 
  -1  10   5        0.00        1.65      3.96 o 
   0  10   5        4.36        2.19      3.65 o 
   1  10   5       66.82       61.63      5.71 o 
   2  10   5        5.24        7.69      4.44 o 
   3  10   5      926.45      979.58     15.03 o 
   4  10   5       65.48       63.94      6.90 o 
   5  10   5      103.65       97.69      8.06 o 
   6  10   5      123.63      118.69      8.93 o 
   7  10   5        6.27        5.72      7.42 o 
   8  10   5       93.65      102.79      9.87 o 
   9  10   5       92.82       88.23     10.85 o 
 -10  11   5        3.53        7.98      7.40 o 
  -9  11   5       10.47        3.94      7.58 o 
  -8  11   5       81.61       72.82      8.59 o 
  -7  11   5        4.33        9.22      6.59 o 
  -6  11   5      124.20      104.99      8.44 o 
  -5  11   5       56.63       64.96      8.55 o 
  -4  11   5       42.82       53.13      6.51 o 
  -3  11   5      412.50      448.29     11.27 o 
  -2  11   5       15.31        7.02      5.34 o 
  -1  11   5       76.70       72.52      5.85 o 
   0  11   5       63.94       62.25      9.54 o 
   1  11   5        7.37        5.05      5.05 o 
   2  11   5      244.66      246.38      8.57 o 
   3  11   5       16.64       18.28      6.39 o 
   4  11   5      352.44      367.97     11.68 o 
   5  11   5        2.10        6.82      6.82 o 
   6  11   5      107.58      105.72      9.01 o 
   7  11   5       90.79       80.68      9.19 o 
   8  11   5        1.65        0.35      7.91 o 
   9  11   5        1.37        1.03      9.27 o 
  -9  12   5        6.75        4.75      7.14 o 
  -8  12   5        0.33        7.50      7.50 o 
  -7  12   5       61.01       82.03      8.43 o 
  -6  12   5      648.95      685.38     16.68 o 
  -5  12   5       99.76      103.02      8.75 o 
  -4  12   5      415.94      442.41     12.86 o 
  -3  12   5      478.14      493.75     12.10 o 
  -2  12   5      156.21      145.92      8.24 o 
  -1  12   5      342.12      332.84      9.95 o 
   0  12   5      984.15     1043.83    105.69 o 
   1  12   5      267.89      265.66      9.13 o 
   2  12   5      270.05      236.92      9.69 o 
   3  12   5      187.92      175.44      9.14 o 
   4  12   5       17.49        5.04      6.30 o 
   5  12   5        6.87        9.44      6.84 o 
   6  12   5       42.23       52.96      9.05 o 
   7  12   5       69.45       61.34     10.28 o 
   8  12   5       39.75       51.65      9.70 o 
  -9  13   5       13.00       12.79      7.27 o 
  -8  13   5       12.69       13.78      7.66 o 
  -7  13   5        1.18        5.72      7.96 o 
  -6  13   5       36.58       40.13      8.81 o 
  -5  13   5        5.19        3.96      6.62 o 
  -4  13   5       63.51       66.03      7.96 o 
  -3  13   5       79.34       92.23      7.58 o 
  -2  13   5      586.61      583.64     13.65 o 
  -1  13   5      551.63      530.23     12.65 o 
   0  13   5      477.15      444.44     39.31 o 
   1  13   5      507.96      503.52     12.52 o 
   2  13   5       17.14       20.61      6.68 o 
   3  13   5        0.21        6.35      6.66 o 
   4  13   5       73.56       78.32      7.87 o 
   5  13   5       12.25        9.76      7.17 o 
   6  13   5        0.45        0.34      7.38 o 
   7  13   5       18.22       28.49      8.92 o 
   8  13   5        0.01        6.60      8.69 o 
  -8  14   5       41.70       30.78      8.96 o 
  -7  14   5       29.64       22.39      8.40 o 
  -6  14   5      345.26      372.78     13.77 o 
  -5  14   5       79.79       85.98      9.08 o 
  -4  14   5       69.21       55.68      7.81 o 
  -3  14   5       62.26       71.48      7.76 o 
  -2  14   5      230.07      244.89     10.18 o 
  -1  14   5        2.31        3.10      5.87 o 
   0  14   5       39.51       35.17      4.63 o 
   1  14   5       15.63       16.01      6.29 o 
   2  14   5       20.66       19.78      6.59 o 
   3  14   5       31.44       46.19      7.50 o 
   4  14   5       94.51       97.49      9.06 o 
   5  14   5       37.88       38.23      8.43 o 
   6  14   5        3.39        4.34      8.02 o 
   7  14   5       15.56       13.67      9.23 o 
  -8  15   5        0.92        3.48      7.54 o 
  -7  15   5      105.65       96.34     10.30 o 
  -6  15   5        1.77        8.10      8.10 o 
  -5  15   5        2.19        6.66      8.24 o 
  -4  15   5       29.81       36.96      7.02 o 
  -3  15   5        1.48        4.75      6.33 o 
  -2  15   5       13.69       23.69      6.23 o 
  -1  15   5        2.82        5.76      5.47 o 
   0  15   5      284.57      243.36     19.25 o 
   1  15   5       54.41       32.60      7.31 o 
   2  15   5       35.62       34.10      7.34 o 
   3  15   5       12.65       16.86      7.10 o 
   4  15   5        4.68        4.63      7.10 o 
   5  15   5       19.59       11.86      8.33 o 
   6  15   5        7.15        0.00      8.59 o 
  -7  16   5        3.28        1.47      7.62 o 
  -6  16   5       10.37        3.63      7.58 o 
  -5  16   5       49.81       60.80      9.56 o 
  -4  16   5        0.60        6.21      6.53 o 
  -3  16   5        0.00        1.24      6.18 o 
  -2  16   5       47.76       47.86      7.01 o 
  -1  16   5      120.46      110.67      8.33 o 
   0  16   5        0.72        2.13      6.46 o 
   1  16   5      106.45       97.23      8.54 o 
   2  16   5        7.00        4.69      6.34 o 
   3  16   5      152.24      156.85     10.16 o 
   4  16   5        9.40       16.68      7.59 o 
   5  16   5        1.30        8.19      8.19 o 
   6  16   5        0.37        5.85      8.44 o 
  -6  17   5        4.11       11.12      7.32 o 
  -5  17   5        3.21        5.67      7.48 o 
  -4  17   5        2.58        5.72      6.33 o 
  -3  17   5        1.05        6.31      6.31 o 
  -2  17   5        7.84       10.99      5.93 o 
  -1  17   5        5.28        2.33      5.79 o 
   0  17   5        0.38        1.38      4.06 o 
   1  17   5        2.40       10.21      5.91 o 
   2  17   5        0.21        4.03      6.17 o 
   3  17   5       13.60       13.30      7.36 o 
   4  17   5        0.45        7.40      7.40 o 
   5  17   5        4.32        5.83      8.60 o 
  -5  18   5       13.46        6.04      7.48 o 
  -4  18   5        1.38        1.46      6.11 o 
  -3  18   5        1.16        2.03      6.11 o 
  -2  18   5        1.87        9.49      5.75 o 
  -1  18   5        1.31        4.78      5.62 o 
   0  18   5        4.55        5.84      4.23 o 
   1  18   5        9.96        6.53      6.53 o 
   2  18   5       43.28       46.51      7.28 o 
   3  18   5       24.49       27.13      7.68 o 
  -3  19   5       24.34       14.54      7.55 o 
  -2  19   5        1.48        3.32      6.36 o 
  -1  19   5        6.99        4.07      6.23 o 
   0  19   5        7.86        4.97      4.52 o 
   1  19   5        7.60        9.06      6.80 o 
 -12   0   6        5.34        7.82      7.82 o 
 -10   0   6       83.67       77.88      7.73 o 
  -8   0   6       55.82       50.94      5.84 o 
  -6   0   6        1.49        1.97      0.59 o 
  -4   0   6     1109.45     1131.02     12.94 o 
  -2   0   6      323.23      378.15      7.49 o 
   0   0   6      529.40      537.33     23.15 o 
   2   0   6      110.45      106.38      4.73 o 
   4   0   6      125.48      127.96      6.57 o 
   6   0   6      509.11      550.94     13.93 o 
   8   0   6      325.59      348.06     14.18 o 
  10   0   6        0.06       11.52      8.27 o 
 -12   1   6       39.03       35.65      6.66 o 
 -11   1   6        0.09        0.30      6.58 o 
 -10   1   6       66.21       77.17      7.53 o 
  -9   1   6        2.08        0.65      5.56 o 
  -8   1   6       10.67       13.12      4.92 o 
  -7   1   6      203.25      171.12      7.63 o 
  -6   1   6      174.81      146.98      7.03 o 
  -5   1   6      169.26      182.62      7.09 o 
  -4   1   6     5757.53     6091.73     30.14 o 
  -3   1   6        2.60        5.07      3.38 o 
  -2   1   6      306.23      314.93      6.38 o 
  -1   1   6       64.05       80.56      3.93 o 
   0   1   6      340.71      381.02      7.93 o 
   1   1   6      668.39      663.82      8.52 o 
   2   1   6        7.85        5.66      3.15 o 
   3   1   6      237.38      260.52      7.25 o 
   4   1   6      291.34      327.08      8.52 o 
   5   1   6        9.50       16.42      5.24 o 
   6   1   6       36.78       35.98      6.78 o 
   7   1   6      257.42      265.21     11.19 o 
   8   1   6      220.47      216.20     11.55 o 
   9   1   6       70.93       89.76      9.61 o 
  10   1   6       11.89       11.08      8.31 o 
 -12   2   6        0.11        1.86      7.79 o 
 -11   2   6       51.63       50.91      7.12 o 
 -10   2   6       33.93       33.08      7.53 o 
  -9   2   6        3.06        5.20      5.20 o 
  -8   2   6       36.28       35.46      5.28 o 
  -7   2   6       59.39       74.74      5.47 o 
  -6   2   6        0.35       11.28      3.65 o 
  -5   2   6       25.06       29.81      4.40 o 
  -4   2   6      146.25      153.17      6.18 o 
  -3   2   6       54.13       67.41      4.13 o 
  -2   2   6       65.52       56.22      4.09 o 
  -1   2   6       21.15       12.64      2.67 o 
   0   2   6     2148.04     2284.06    148.95 o 
   1   2   6     1304.33     1301.80     12.34 o 
   2   2   6       90.46       90.14      4.96 o 
   3   2   6       35.91       55.31      4.50 o 
   4   2   6       58.70       49.78      4.98 o 
   5   2   6      264.33      251.89      9.20 o 
   6   2   6        6.49        2.07      6.23 o 
   7   2   6      109.39      111.53      9.44 o 
   8   2   6       55.65       56.91      8.38 o 
   9   2   6       87.20       87.15      9.30 o 
  10   2   6        0.00        7.35      7.35 o 
 -12   3   6        7.98       12.58      7.00 o 
 -11   3   6        0.04        0.00      6.25 o 
 -10   3   6       22.86       22.45      7.17 o 
  -9   3   6       31.30       40.38      6.50 o 
  -8   3   6       42.37       38.26      5.75 o 
  -7   3   6       14.71       15.52      5.06 o 
  -6   3   6        4.63        5.78      4.08 o 
  -5   3   6       12.95       11.37      3.79 o 
  -4   3   6     2320.96     2441.67     19.29 o 
  -3   3   6        3.79       12.53      3.48 o 
  -2   3   6      223.87      249.11      6.22 o 
  -1   3   6      631.43      623.28      8.82 o 
   0   3   6     1733.69     1934.51    175.23 o 
   1   3   6      552.09      668.11      9.17 o 
   2   3   6     2288.53     2307.28     17.47 o 
   3   3   6      346.06      438.83      8.82 o 
   4   3   6        9.94        7.12      3.87 o 
   5   3   6       83.14       85.78      6.29 o 
   6   3   6      108.60       95.05      7.76 o 
   7   3   6      136.84      116.36      9.19 o 
   8   3   6        0.52        4.07      7.47 o 
   9   3   6       10.57        2.69      8.37 o 
  10   3   6        0.05        1.94      7.80 o 
 -12   4   6        0.20        6.95      6.95 o 
 -11   4   6        2.54        5.72      6.59 o 
 -10   4   6        0.33        0.32      6.05 o 
  -9   4   6        0.61        3.44      5.85 o 
  -8   4   6       65.96       55.56      6.37 o 
  -7   4   6        3.42        0.70      4.61 o 
  -6   4   6      261.00      263.67      8.90 o 
  -5   4   6       27.63       22.39      4.62 o 
  -4   4   6       10.20        8.89      3.91 o 
  -3   4   6     1391.89     1538.14     15.10 o 
  -2   4   6        8.88        9.40      3.13 o 
  -1   4   6      177.21      180.17      5.76 o 
   0   4   6     1640.05     1734.91    207.43 o 
   1   4   6     2285.92     2415.78     17.51 o 
   2   4   6      349.71      420.34      8.09 o 
   3   4   6        1.56        0.61      3.08 o 
   4   4   6       22.83       13.28      4.43 o 
   5   4   6       87.49       81.97      6.15 o 
   6   4   6       77.08       77.82      6.93 o 
   7   4   6      310.82      297.61     11.35 o 
   8   4   6        5.43        2.67      7.33 o 
   9   4   6       36.57       26.91      8.54 o 
  10   4   6        6.61       15.61      7.64 o 
 -11   5   6        0.09        2.58      6.02 o 
 -10   5   6        3.27        1.26      6.29 o 
  -9   5   6       24.27       15.96      6.44 o 
  -8   5   6       27.75       19.51      5.67 o 
  -7   5   6        2.23       13.01      5.06 o 
  -6   5   6      294.52      313.55      9.48 o 
  -5   5   6      110.55      106.25      6.19 o 
  -4   5   6       13.48       27.14      3.62 o 
  -3   5   6      121.70       86.41      5.01 o 
  -2   5   6      511.29      514.77      8.84 o 
  -1   5   6     1533.84     1576.24     14.93 o 
   0   5   6      801.19      789.49     81.24 o 
   1   5   6      238.31      285.85      6.73 o 
   2   5   6      118.95      145.31      5.61 o 
   3   5   6        9.38        5.75      3.34 o 
   4   5   6        7.56        9.03      4.05 o 
   5   5   6      414.55      363.71      9.92 o 
   6   5   6       65.57       73.18      6.49 o 
   7   5   6      178.32      176.71      9.21 o 
   8   5   6       44.43       50.33      7.89 o 
   9   5   6        3.31        1.94      7.15 o 
  10   5   6        0.17       12.60      7.25 o 
 -11   6   6        3.54        5.14      6.57 o 
 -10   6   6        1.07        7.17      5.91 o 
  -9   6   6        1.72        1.34      6.34 o 
  -8   6   6       81.86       65.68      7.38 o 
  -7   6   6       93.63       97.17      7.58 o 
  -6   6   6        2.63        9.87      5.12 o 
  -5   6   6       40.32       33.36      4.76 o 
  -4   6   6        0.04        2.56      3.65 o 
  -3   6   6        0.03        5.40      3.60 o 
  -2   6   6      448.00      477.95      9.21 o 
  -1   6   6       84.11       84.61      4.77 o 
   0   6   6        1.45       36.87      7.48 o 
   1   6   6       90.24       81.45      4.57 o 
   2   6   6      311.54      378.04      7.94 o 
   3   6   6       65.34       68.30      5.72 o 
   4   6   6        1.92       10.81      4.02 o 
   5   6   6       70.58       79.88      6.98 o 
   6   6   6       13.43        9.38      5.82 o 
   7   6   6        4.16        1.31      6.21 o 
   8   6   6       16.52       21.64      7.22 o 
   9   6   6        0.68        1.29      7.13 o 
  10   6   6        6.75        8.18      8.18 o 
 -11   7   6        0.00        6.53      5.96 o 
 -10   7   6       26.37       33.60      7.40 o 
  -9   7   6       13.21        6.25      6.60 o 
  -8   7   6        2.75        6.23      6.23 o 
  -7   7   6       31.34       38.59      5.71 o 
  -6   7   6       11.46       19.99      5.45 o 
  -5   7   6        0.77        2.93      4.75 o 
  -4   7   6        0.12        1.45      4.01 o 
  -3   7   6       12.71       11.15      3.96 o 
  -2   7   6       55.14       89.68      4.92 o 
  -1   7   6      296.46      310.90      7.84 o 
   0   7   6        5.23       11.86      2.63 o 
   1   7   6       22.69       15.53      3.96 o 
   2   7   6        5.01        1.75      3.51 o 
   3   7   6      103.86       88.26      5.40 o 
   4   7   6       28.64       15.43      4.93 o 
   5   7   6       70.03       73.49      6.65 o 
   6   7   6       19.10       23.28      5.82 o 
   7   7   6        3.04        5.57      6.89 o 
   8   7   6        5.84        4.94      6.91 o 
   9   7   6        0.20       16.61      7.16 o 
 -11   8   6       30.87       39.03      7.58 o 
 -10   8   6        7.63        7.31      7.31 o 
  -9   8   6       22.73       39.64      6.83 o 
  -8   8   6        1.39        0.68      5.45 o 
  -7   8   6       22.17       36.64      5.99 o 
  -6   8   6        0.91        4.30      5.39 o 
  -5   8   6       19.79       17.37      5.06 o 
  -4   8   6       53.31       61.02      5.05 o 
  -3   8   6        0.02        4.63      3.92 o 
  -2   8   6        3.13        3.49      3.84 o 
  -1   8   6        2.86        1.01      3.37 o 
   0   8   6       52.84       61.68      7.90 o 
   1   8   6      191.36      190.82      7.00 o 
   2   8   6        6.62        8.76      4.09 o 
   3   8   6       81.91       81.96      5.70 o 
   4   8   6       64.52       75.44      6.49 o 
   5   8   6       35.06       21.29      6.04 o 
   6   8   6       29.65       21.79      6.83 o 
   7   8   6        0.13        5.94      6.61 o 
   8   8   6        1.40        7.31      7.31 o 
   9   8   6        0.94       12.16      7.56 o 
 -11   9   6        1.89        1.65      7.19 o 
 -10   9   6       11.94       15.61      6.90 o 
  -9   9   6       20.06       28.48      7.05 o 
  -8   9   6        1.56        6.37      6.37 o 
  -7   9   6        0.02        5.89      5.54 o 
  -6   9   6        8.76        9.20      5.66 o 
  -5   9   6       54.03       66.77      6.06 o 
  -4   9   6      180.78      187.00      8.20 o 
  -3   9   6       20.06       20.08      4.58 o 
  -2   9   6      316.38      323.44      9.33 o 
  -1   9   6       22.23       26.68      4.01 o 
   0   9   6       29.29       38.15      4.94 o 
   1   9   6       26.26       28.64      4.52 o 
   2   9   6       57.11       61.80      5.25 o 
   3   9   6       43.91       56.20      6.00 o 
   4   9   6       88.13       92.17      7.14 o 
   5   9   6      175.50      154.51      8.31 o 
   6   9   6       20.20       20.96      7.21 o 
   7   9   6       26.59       35.32      7.66 o 
   8   9   6       50.40       43.94      8.73 o 
   9   9   6       10.27       10.31      8.32 o 
 -10  10   6       15.19       27.71      7.38 o 
  -9  10   6       26.02       11.95      8.17 o 
  -8  10   6       40.20       66.33      7.59 o 
  -7  10   6      142.60      161.88      9.22 o 
  -6  10   6       22.63       17.76      6.27 o 
  -5  10   6       14.34       17.92      5.62 o 
  -4  10   6       33.03       32.30      5.61 o 
  -3  10   6       62.16       55.55      5.90 o 
  -2  10   6       28.94       29.21      5.77 o 
  -1  10   6       32.32       33.24      4.61 o 
   0  10   6      693.70      728.18     88.38 o 
   1  10   6      319.59      372.08      9.29 o 
   2  10   6        4.67        7.55      4.64 o 
   3  10   6      549.91      547.25     12.08 o 
   4  10   6        8.70        4.97      6.54 o 
   5  10   6        3.96        1.28      6.42 o 
   6  10   6      153.13      191.31     10.57 o 
   7  10   6        6.00        0.67      8.07 o 
   8  10   6        2.69        8.14      8.14 o 
   9  10   6        2.82        2.01      9.08 o 
 -10  11   6       19.58       29.17      7.22 o 
  -9  11   6       11.79       10.79      7.71 o 
  -8  11   6        8.29        7.45      7.45 o 
  -7  11   6       16.45       16.75      7.04 o 
  -6  11   6       36.64       48.95      7.54 o 
  -5  11   6      429.25      523.64     13.52 o 
  -4  11   6      254.54      260.86     10.03 o 
  -3  11   6       67.92       75.84      7.18 o 
  -2  11   6       43.51       42.48      5.34 o 
  -1  11   6        3.72        0.64      4.54 o 
   0  11   6      701.27      693.53     59.79 o 
   1  11   6      775.88      821.61     13.98 o 
   2  11   6     1584.09     1621.26     19.62 o 
   3  11   6      352.72      402.98     11.45 o 
   4  11   6      131.36      118.28      8.74 o 
   5  11   6       42.05       34.53      7.75 o 
   6  11   6       96.78      103.01      9.63 o 
   7  11   6        9.83       15.93      8.14 o 
   8  11   6        0.02       11.28      8.21 o 
  -9  12   6        6.17       10.24      7.54 o 
  -8  12   6       53.04       46.91      9.19 o 
  -7  12   6        8.25       18.06      7.23 o 
  -6  12   6      143.20      143.49     10.75 o 
  -5  12   6       13.13        3.74      6.79 o 
  -4  12   6        1.93        2.38      6.10 o 
  -3  12   6      534.72      563.27     13.82 o 
  -2  12   6       27.54       20.39      6.25 o 
  -1  12   6     1447.83     1415.31     18.73 o 
   0  12   6      165.80      167.12     13.35 o 
   1  12   6       18.22       18.96      6.71 o 
   2  12   6        0.01        5.16      6.30 o 
   3  12   6      175.89      175.28      9.28 o 
   4  12   6       29.95       30.85      7.17 o 
   5  12   6       12.40       21.01      7.12 o 
   6  12   6       88.90       72.67     10.00 o 
   7  12   6        7.90        0.34      8.51 o 
   8  12   6        1.11        1.37      8.93 o 
  -9  13   6        0.27        4.40      7.04 o 
  -8  13   6        0.10        0.61      7.42 o 
  -7  13   6       24.06       34.67      8.03 o 
  -6  13   6      134.16      143.75     10.53 o 
  -5  13   6       19.54       15.96      7.32 o 
  -4  13   6       12.58        2.67      6.66 o 
  -3  13   6       33.54       39.54      6.59 o 
  -2  13   6      175.99      190.80      9.38 o 
  -1  13   6      434.66      471.03     12.59 o 
   0  13   6      965.39      938.98    102.58 o 
   1  13   6     1183.65     1189.82     18.58 o 
   2  13   6      281.16      246.57     10.51 o 
   3  13   6       84.93       80.00      7.74 o 
   4  13   6       34.77       34.45      7.45 o 
   5  13   6       17.65        6.78      6.78 o 
   6  13   6       36.68       30.62      8.32 o 
   7  13   6        0.04        7.15      8.51 o 
  -8  14   6       31.21       38.16      7.81 o 
  -7  14   6      164.85      220.03     11.90 o 
  -6  14   6       81.68       72.87      9.63 o 
  -5  14   6      173.20      180.63     10.41 o 
  -4  14   6        0.40        3.90      5.86 o 
  -3  14   6        0.57        4.52      6.12 o 
  -2  14   6        0.65        4.12      6.01 o 
  -1  14   6       14.18       25.23      5.84 o 
   0  14   6       28.99       25.35      5.02 o 
   1  14   6       12.17       11.89      6.22 o 
   2  14   6      133.11      117.41      8.95 o 
   3  14   6      225.18      231.82     10.90 o 
   4  14   6        0.14        3.08      6.77 o 
   5  14   6        6.20       16.33      7.05 o 
   6  14   6       31.38       26.46      9.26 o 
   7  14   6        4.87       14.87      8.79 o 
  -7  15   6       16.55       19.41      8.80 o 
  -6  15   6        0.11        0.93      7.18 o 
  -5  15   6       61.59       63.71      9.19 o 
  -4  15   6       53.28       70.61      7.95 o 
  -3  15   6        0.03        3.47      6.30 o 
  -2  15   6       92.59       73.80      8.06 o 
  -1  15   6        0.38        6.93      5.42 o 
   0  15   6       95.00       95.62      5.54 o 
   1  15   6        0.08        4.72      6.10 o 
   2  15   6       31.13       27.68      6.58 o 
   3  15   6        6.19        3.19      7.25 o 
   4  15   6       25.24        9.41      7.89 o 
   5  15   6        5.82       11.70      7.27 o 
   6  15   6        1.52        2.62      8.49 o 
  -7  16   6        3.35        7.91      7.91 o 
  -6  16   6        7.41        3.93      7.86 o 
  -5  16   6        0.01        3.39      6.77 o 
  -4  16   6        0.09        4.33      6.49 o 
  -3  16   6       14.86       31.05      6.77 o 
  -2  16   6       29.06       25.40      6.66 o 
  -1  16   6       10.84        4.42      6.18 o 
   0  16   6        4.55        2.14      4.08 o 
   1  16   6       47.53       36.66      6.51 o 
   2  16   6       54.37       46.31      7.50 o 
   3  16   6        0.17        4.26      7.10 o 
   4  16   6        0.54        2.68      6.85 o 
   5  16   6       10.44       11.48      8.06 o 
  -6  17   6       11.39        0.29      7.28 o 
  -5  17   6        0.01        2.97      6.54 o 
  -4  17   6       40.08       31.45      7.80 o 
  -3  17   6       56.99       64.45      8.35 o 
  -2  17   6        0.83        2.05      5.87 o 
  -1  17   6        1.91        3.43      6.29 o 
   0  17   6        8.44        9.26      4.17 o 
   1  17   6        7.51        6.07      6.62 o 
   2  17   6       69.34       71.21      8.06 o 
   3  17   6       20.97       11.33      7.46 o 
   4  17   6        2.54        2.33      7.26 o 
  -4  18   6        0.94        2.32      6.64 o 
  -3  18   6        0.78        8.34      6.04 o 
  -2  18   6        0.61        3.98      6.25 o 
  -1  18   6        0.22       12.47      5.82 o 
   0  18   6       23.30       21.90      5.28 o 
   1  18   6        1.56        1.28      6.66 o 
   2  18   6        6.54        8.77      6.50 o 
   3  18   6        4.59        7.21      7.21 o 
  -1  19   6        1.22        3.20      6.67 o 
   0  19   6        0.30        2.84      4.55 o 
 -11   0   7       27.38       27.74      6.86 o 
  -9   0   7      361.99      351.20     12.07 o 
  -7   0   7       21.79       14.14      5.58 o 
  -5   0   7     4211.90     4217.34     27.54 o 
  -3   0   7     1618.49     1777.57     16.11 o 
  -1   0   7      327.74      385.73      7.05 o 
   1   0   7        2.54        9.01      2.71 o 
   3   0   7      501.04      551.53     10.44 o 
   5   0   7       28.28       29.28      6.14 o 
   7   0   7      293.23      284.17     13.15 o 
   9   0   7       21.42       32.65      9.28 o 
 -12   1   7        1.68        7.11      7.11 o 
 -11   1   7        5.96        5.45      7.07 o 
 -10   1   7       71.79       81.09      8.08 o 
  -9   1   7       24.42       17.89      6.50 o 
  -8   1   7       19.77       25.30      5.58 o 
  -7   1   7        9.43        9.29      4.64 o 
  -6   1   7       36.96       31.79      5.02 o 
  -5   1   7       23.39       32.30      5.05 o 
  -4   1   7      360.03      356.49      9.14 o 
  -3   1   7      669.56      626.33     10.15 o 
  -2   1   7       97.69       76.45      4.65 o 
  -1   1   7      247.05      307.84      6.51 o 
   0   1   7        8.11       10.47      2.21 o 
   1   1   7      260.75      284.41      6.38 o 
   2   1   7      122.04      115.03      5.36 o 
   3   1   7       48.10       51.87      4.62 o 
   4   1   7     1427.86     1553.94     17.74 o 
   5   1   7      586.73      620.36     13.49 o 
   6   1   7       53.91       64.84      7.93 o 
   7   1   7       72.60       61.13      8.37 o 
   8   1   7       90.34       75.95      9.81 o 
   9   1   7        9.30        1.43      8.58 o 
  10   1   7       54.39       69.90      9.69 o 
 -12   2   7       16.15       17.39      7.66 o 
 -11   2   7        0.33        5.84      5.84 o 
 -10   2   7        5.87        6.19      5.34 o 
  -9   2   7       29.03       26.65      5.69 o 
  -8   2   7       93.61       87.31      6.91 o 
  -7   2   7        3.10        8.77      4.22 o 
  -6   2   7      441.82      408.40     10.01 o 
  -5   2   7      308.66      264.31      8.13 o 
  -4   2   7      105.73      110.75      5.79 o 
  -3   2   7     1243.74     1159.34     13.46 o 
  -2   2   7     2705.36     2893.83     20.20 o 
  -1   2   7      379.12      424.71      7.93 o 
   0   2   7     1059.67     1154.86     59.86 o 
   1   2   7     1269.20     1338.24     13.27 o 
   2   2   7      621.17      608.36      9.97 o 
   3   2   7      136.03      151.46      6.47 o 
   4   2   7      388.69      381.82      9.40 o 
   5   2   7       61.74       60.84      6.87 o 
   6   2   7     1263.84     1325.24     19.44 o 
   7   2   7      154.34      132.42     10.24 o 
   8   2   7       40.05       33.06      8.09 o 
   9   2   7       11.47       22.11      8.30 o 
  10   2   7        8.15       23.35      8.01 o 
 -12   3   7        2.50        6.66      6.95 o 
 -11   3   7        0.84       12.31      6.63 o 
 -10   3   7       25.35       33.65      6.55 o 
  -9   3   7        0.22        2.19      4.99 o 
  -8   3   7       41.23       29.96      6.06 o 
  -7   3   7        0.28        4.25      4.25 o 
  -6   3   7       77.36       73.65      5.68 o 
  -5   3   7        0.80        1.02      3.75 o 
  -4   3   7       12.30       13.05      4.13 o 
  -3   3   7       97.48       83.10      4.80 o 
  -2   3   7       34.25       38.32      3.73 o 
  -1   3   7       92.38       81.48      4.63 o 
   0   3   7     2073.26     2128.44    197.96 o 
   1   3   7      351.41      370.35      7.62 o 
   2   3   7      227.47      229.48      7.00 o 
   3   3   7        0.66        0.00      3.78 o 
   4   3   7       36.73       40.46      5.87 o 
   5   3   7     1101.49     1169.14     16.91 o 
   6   3   7        6.07       10.55      7.16 o 
   7   3   7      289.22      310.67     12.39 o 
   8   3   7       36.15       24.98      7.87 o 
   9   3   7        9.53        5.71      8.40 o 
  10   3   7        0.09        2.27      7.78 o 
 -11   4   7        1.71        0.00      7.02 o 
 -10   4   7        8.86       14.00      7.01 o 
  -9   4   7        9.08        6.38      6.05 o 
  -8   4   7       71.74       68.29      6.76 o 
  -7   4   7        0.17        0.34      4.77 o 
  -6   4   7       46.26       25.47      5.16 o 
  -5   4   7      386.97      383.64     10.10 o 
  -4   4   7        1.46        2.79      3.48 o 
  -3   4   7      134.88      167.43      6.25 o 
  -2   4   7      539.10      535.90      9.29 o 
  -1   4   7        0.18        1.99      3.33 o 
   0   4   7       47.71       62.81      5.43 o 
   1   4   7      204.16      194.28      6.69 o 
   2   4   7        8.06        8.95      3.29 o 
   3   4   7      432.47      408.34      9.01 o 
   4   4   7      147.30      153.75      7.35 o 
   5   4   7       14.65       14.74      5.24 o 
   6   4   7       34.71       33.68      6.67 o 
   7   4   7        4.39        3.36      7.06 o 
   8   4   7       41.87       36.52      8.04 o 
   9   4   7       12.96       15.14      7.90 o 
  10   4   7        1.52        5.71      7.62 o 
 -11   5   7       12.52        3.74      7.50 o 
 -10   5   7        6.01        6.03      6.71 o 
  -9   5   7        0.13        0.35      5.89 o 
  -8   5   7        7.64       13.00      5.27 o 
  -7   5   7        3.67        1.06      4.95 o 
  -6   5   7        4.41       10.28      4.25 o 
  -5   5   7       61.24       51.88      5.33 o 
  -4   5   7        4.90        5.66      3.54 o 
  -3   5   7      159.00      165.89      6.68 o 
  -2   5   7        4.67       12.74      3.10 o 
  -1   5   7       47.18       57.55      4.35 o 
   0   5   7        0.66        0.14      2.88 o 
   1   5   7      203.46      203.93      6.99 o 
   2   5   7        2.91        3.83      3.24 o 
   3   5   7       80.00       75.55      5.17 o 
   4   5   7      167.06      157.34      7.55 o 
   5   5   7       70.95       52.27      6.44 o 
   6   5   7       10.94        0.98      6.23 o 
   7   5   7       94.21       76.98      8.63 o 
   8   5   7        0.22        7.27      7.27 o 
   9   5   7       42.07       49.73      8.13 o 
 -11   6   7        0.76        4.28      7.33 o 
 -10   6   7        0.09        6.62      6.62 o 
  -9   6   7       11.20       18.73      6.24 o 
  -8   6   7        6.02        3.92      6.04 o 
  -7   6   7        6.41        7.92      5.40 o 
  -6   6   7        0.13        4.69      4.33 o 
  -5   6   7       26.47       12.63      5.05 o 
  -4   6   7       13.92       10.04      3.95 o 
  -3   6   7      258.86      252.98      8.16 o 
  -2   6   7        9.39        7.28      3.46 o 
  -1   6   7       99.12      129.24      6.37 o 
   0   6   7      238.16      189.27     21.88 o 
   1   6   7       65.30       59.75      4.55 o 
   2   6   7      641.00      681.69     11.16 o 
   3   6   7       13.30       18.68      4.22 o 
   4   6   7       75.69       57.89      5.91 o 
   5   6   7       16.09       11.19      5.43 o 
   6   6   7       36.74       25.11      6.20 o 
   7   6   7       73.22       70.86      8.24 o 
   8   6   7        0.02        4.28      6.91 o 
   9   6   7        0.01       16.83      7.44 o 
 -11   7   7        9.14        9.26      7.18 o 
 -10   7   7        6.73       15.25      7.14 o 
  -9   7   7        8.12        0.68      7.20 o 
  -8   7   7        2.74        3.54      6.38 o 
  -7   7   7       39.92       38.25      6.86 o 
  -6   7   7      119.07      125.09      8.00 o 
  -5   7   7       60.66       71.54      6.54 o 
  -4   7   7        9.15       19.08      4.32 o 
  -3   7   7        4.16        9.22      4.25 o 
  -2   7   7      375.10      381.66      9.40 o 
  -1   7   7      244.13      204.53      7.06 o 
   0   7   7       38.27       40.25      6.58 o 
   1   7   7        1.59        3.93      3.63 o 
   2   7   7        0.30        2.90      3.77 o 
   3   7   7       80.35       64.74      5.69 o 
   4   7   7       52.36       40.56      5.88 o 
   5   7   7      184.02      198.39      8.93 o 
   6   7   7        0.10        6.50      6.50 o 
   7   7   7       41.56       17.46      7.57 o 
   8   7   7       24.63       11.20      7.57 o 
   9   7   7        0.10        2.27      7.78 o 
 -11   8   7        2.57        9.06      7.02 o 
 -10   8   7        0.45        3.18      6.98 o 
  -9   8   7        3.52        0.67      6.74 o 
  -8   8   7        4.12       18.88      6.29 o 
  -7   8   7        9.38        2.87      6.08 o 
  -6   8   7        9.20        6.51      5.43 o 
  -5   8   7      772.42      854.66     15.67 o 
  -4   8   7       89.57      106.78      7.20 o 
  -3   8   7      167.67      159.04      7.09 o 
  -2   8   7       65.79       59.38      5.53 o 
  -1   8   7        6.70        1.33      3.67 o 
   0   8   7      306.61      293.56     24.46 o 
   1   8   7        4.63        6.32      3.92 o 
   2   8   7        9.46       13.28      4.33 o 
   3   8   7      355.40      339.04      9.28 o 
   4   8   7       47.60       64.93      6.18 o 
   5   8   7        9.87        5.41      6.04 o 
   6   8   7      161.31      159.64      9.47 o 
   7   8   7       60.19       57.88      8.27 o 
   8   8   7        2.74        9.93      7.95 o 
   9   8   7        3.79        6.53      8.48 o 
 -10   9   7       37.95       44.98      8.69 o 
  -9   9   7        0.16        2.31      7.25 o 
  -8   9   7        8.64        5.49      7.22 o 
  -7   9   7       80.34      103.08      8.12 o 
  -6   9   7       48.34       55.43      7.51 o 
  -5   9   7       18.02       19.72      6.45 o 
  -4   9   7        5.62        8.91      4.99 o 
  -3   9   7        0.01        1.75      4.20 o 
  -2   9   7      118.28      108.22      6.50 o 
  -1   9   7       30.60       23.80      4.96 o 
   0   9   7       92.82      108.32      6.65 o 
   1   9   7        1.59        0.59      4.49 o 
   2   9   7       23.45       14.08      4.88 o 
   3   9   7       16.54       25.93      5.06 o 
   4   9   7        2.26        1.85      5.87 o 
   5   9   7      139.23      153.73      8.95 o 
   6   9   7      136.21      151.44     10.16 o 
   7   9   7        2.31       11.97      7.33 o 
   8   9   7        9.79        3.67      8.34 o 
 -10  10   7        0.02        6.04      6.96 o 
  -9  10   7        4.20        5.15      7.41 o 
  -8  10   7        0.49        7.74      7.08 o 
  -7  10   7       22.05       22.17      7.28 o 
  -6  10   7      241.88      267.97     10.94 o 
  -5  10   7      140.32      127.73      8.50 o 
  -4  10   7        5.54       10.19      4.92 o 
  -3  10   7       21.11       21.13      5.54 o 
  -2  10   7      364.86      334.01     10.17 o 
  -1  10   7      155.11      126.32      7.53 o 
   0  10   7      202.50      204.87     29.15 o 
   1  10   7      172.21      185.06      8.32 o 
   2  10   7       97.10       95.43      7.14 o 
   3  10   7      114.49      122.59      8.04 o 
   4  10   7      276.43      286.33     10.53 o 
   5  10   7        0.06       12.17      6.40 o 
   6  10   7      122.03      124.46      9.54 o 
   7  10   7       11.87        8.04      8.04 o 
   8  10   7        4.32       16.47      8.07 o 
 -10  11   7       13.50       21.18      7.36 o 
  -9  11   7        1.23        0.00      7.54 o 
  -8  11   7       80.50      104.68      9.54 o 
  -7  11   7       53.81       59.41      8.83 o 
  -6  11   7        4.25        8.97      6.56 o 
  -5  11   7       15.67       21.19      6.25 o 
  -4  11   7        3.75        6.92      5.88 o 
  -3  11   7        0.27        4.77      5.45 o 
  -2  11   7      469.77      449.10     12.37 o 
  -1  11   7      144.66      139.37      8.07 o 
   0  11   7       18.48       24.24      4.00 o 
   1  11   7      149.67      134.78      8.22 o 
   2  11   7       67.18       61.76      7.37 o 
   3  11   7      436.72      478.19     13.08 o 
   4  11   7       74.28       46.98      8.04 o 
   5  11   7       68.48       81.13      8.34 o 
   6  11   7        1.51        5.94      7.92 o 
   7  11   7        7.16        9.08      8.07 o 
   8  11   7        8.00        9.79      8.45 o 
  -9  12   7       19.13       30.21      7.33 o 
  -8  12   7       87.65       88.21      9.62 o 
  -7  12   7       54.95       45.42      8.62 o 
  -6  12   7      212.29      229.19     11.52 o 
  -5  12   7       58.73       39.18      7.50 o 
  -4  12   7       28.82       34.97      6.79 o 
  -3  12   7       66.81       63.36      7.38 o 
  -2  12   7      364.92      382.62     12.16 o 
  -1  12   7       57.65       57.72      6.98 o 
   0  12   7      546.43      523.07     44.76 o 
   1  12   7       10.90       10.41      6.36 o 
   2  12   7      100.80       96.43      7.85 o 
   3  12   7        3.88        3.24      6.47 o 
   4  12   7       75.07       76.39      8.01 o 
   5  12   7       64.93       73.33      8.33 o 
   6  12   7      126.00      128.21     10.24 o 
   7  12   7       23.12       23.24      9.43 o 
  -9  13   7        3.54        5.91      7.39 o 
  -8  13   7       26.47       18.06      8.72 o 
  -7  13   7        3.65        6.45      7.75 o 
  -6  13   7        0.97        1.65      7.92 o 
  -5  13   7        5.34        1.00      7.00 o 
  -4  13   7       67.67       72.84      7.66 o 
  -3  13   7       59.97       66.69      7.56 o 
  -2  13   7       16.20       10.59      6.75 o 
  -1  13   7       48.34       39.24      7.16 o 
   0  13   7       85.72       98.31     12.27 o 
   1  13   7      485.96      496.54     13.43 o 
   2  13   7       29.29       27.33      6.91 o 
   3  13   7       27.47       16.92      7.00 o 
   4  13   7       42.11       48.94      7.65 o 
   5  13   7       13.42        9.55      7.33 o 
   6  13   7        1.16        7.57      7.57 o 
   7  13   7        4.05       10.07      8.73 o 
  -8  14   7      127.89      136.62     10.56 o 
  -7  14   7        0.36        4.39      8.78 o 
  -6  14   7       93.55      114.05      9.95 o 
  -5  14   7        1.93        2.61      6.49 o 
  -4  14   7       36.72       57.16      7.15 o 
  -3  14   7       10.04       20.88      6.09 o 
  -2  14   7       46.95       45.63      6.61 o 
  -1  14   7       22.50       25.93      6.72 o 
   0  14   7      407.25      387.21     36.31 o 
   1  14   7        0.44        5.03      7.27 o 
   2  14   7       73.35       65.63      7.87 o 
   3  14   7       10.00        2.01      6.91 o 
   4  14   7        2.44        4.24      7.26 o 
   5  14   7        0.00        2.21      7.26 o 
   6  14   7       12.68       34.23      8.47 o 
  -7  15   7        8.97       22.72      8.48 o 
  -6  15   7        0.00        3.73      7.16 o 
  -5  15   7       66.75       78.94      8.52 o 
  -4  15   7       17.21       26.25      6.65 o 
  -3  15   7        6.98        0.94      6.58 o 
  -2  15   7      107.42      107.27      8.30 o 
  -1  15   7        3.99        0.89      6.26 o 
   0  15   7        5.54        2.84      8.60 o 
   1  15   7       22.52       19.99      7.67 o 
   2  15   7      227.61      197.83     10.34 o 
   3  15   7       66.61       74.67      7.92 o 
   4  15   7        1.45        1.49      6.85 o 
   5  15   7       22.94       37.92      8.08 o 
  -6  16   7        0.43        8.42      7.22 o 
  -5  16   7        4.97       14.35      6.73 o 
  -4  16   7        2.61        7.37      7.37 o 
  -3  16   7       47.23       44.16      7.92 o 
  -2  16   7       11.23        4.19      6.88 o 
  -1  16   7       24.45       16.56      6.39 o 
   0  16   7        4.53        5.05      4.22 o 
   1  16   7       64.29       58.49      7.75 o 
   2  16   7        1.97        6.40      6.40 o 
   3  16   7       13.83       18.50      7.46 o 
   4  16   7        3.32        4.66      6.70 o 
  -5  17   7        7.20        7.36      6.47 o 
  -4  17   7        2.72       14.22      6.22 o 
  -3  17   7        6.83        8.84      6.78 o 
  -2  17   7        0.01        5.21      6.08 o 
  -1  17   7        3.28        9.30      5.92 o 
   0  17   7       17.22       28.40      4.95 o 
   1  17   7        9.50        3.37      6.48 o 
   2  17   7        0.10        3.48      5.95 o 
   3  17   7       29.78       33.53      7.78 o 
  -3  18   7        0.32        2.28      7.09 o 
  -2  18   7        0.01        9.77      6.13 o 
  -1  18   7        1.02       12.78      5.98 o 
   0  18   7        7.70        6.42      4.63 o 
   1  18   7        5.01        5.26      7.02 o 
 -12   0   8       12.83       10.40      6.94 o 
 -10   0   8        9.91       18.94      7.71 o 
  -8   0   8      146.73      175.72      9.20 o 
  -6   0   8      267.95      244.96      9.28 o 
  -4   0   8     1005.67     1017.82     13.70 o 
  -2   0   8      237.24      227.28      6.86 o 
   0   0   8     1391.68     1580.47     16.03 o 
   2   0   8      701.96      693.15     11.26 o 
   4   0   8       48.88       41.73      6.36 o 
   6   0   8       45.48       49.00      8.23 o 
   8   0   8       12.10        7.94     10.19 o 
 -11   1   8        9.55       17.47      6.87 o 
 -10   1   8       27.78       19.68      7.30 o 
  -9   1   8       29.99       34.83      6.78 o 
  -8   1   8       28.89       25.18      6.21 o 
  -7   1   8      166.79      151.67      8.28 o 
  -6   1   8      429.90      397.49     11.06 o 
  -5   1   8       44.58       46.95      5.69 o 
  -4   1   8     1769.00     1740.00     17.76 o 
  -3   1   8      165.37      170.82      6.69 o 
  -2   1   8      430.24      362.91      7.96 o 
  -1   1   8     1219.34     1228.23     13.44 o 
   0   1   8       76.26       76.30      4.25 o 
   1   1   8        5.43        1.82      3.36 o 
   2   1   8        1.51        2.53      3.47 o 
   3   1   8        5.52        0.00      4.32 o 
   4   1   8      138.87      157.18      8.31 o 
   5   1   8      204.05      196.94      9.98 o 
   6   1   8      120.60      121.05      9.45 o 
   7   1   8       23.57       33.34      8.06 o 
   8   1   8        3.18        7.66      8.39 o 
   9   1   8        9.01        8.94      8.22 o 
 -11   2   8        0.13        5.91      5.91 o 
 -10   2   8        6.08       13.02      6.07 o 
  -9   2   8       90.09       75.98      7.32 o 
  -8   2   8       64.59       51.68      6.66 o 
  -7   2   8        1.21        1.30      5.21 o 
  -6   2   8        0.02        4.98      4.98 o 
  -5   2   8        1.07        6.73      4.71 o 
  -4   2   8      446.28      420.32      9.84 o 
  -3   2   8      117.00       82.89      5.73 o 
  -2   2   8     1432.84     1460.13     15.23 o 
  -1   2   8      653.44      670.76     10.17 o 
   0   2   8      150.55      132.52     14.08 o 
   1   2   8       75.89       49.07      4.27 o 
   2   2   8       20.94       23.53      4.02 o 
   3   2   8       32.05       29.56      4.87 o 
   4   2   8       45.96       41.81      6.41 o 
   5   2   8        7.52        1.73      7.63 o 
   6   2   8      142.41      140.15      9.88 o 
   7   2   8       55.00       79.19      8.52 o 
   8   2   8        0.03        4.23      7.76 o 
   9   2   8       10.12        8.97      7.94 o 
 -11   3   8       30.24       19.47      6.87 o 
 -10   3   8       57.39       54.56      7.18 o 
  -9   3   8        1.88        8.44      4.82 o 
  -8   3   8      100.11      102.46      6.92 o 
  -7   3   8       71.04       63.31      5.51 o 
  -6   3   8        8.42        2.67      4.32 o 
  -5   3   8        8.55       11.82      4.38 o 
  -4   3   8       39.19       25.82      4.41 o 
  -3   3   8       46.57       27.11      4.40 o 
  -2   3   8     2182.21     2179.43     18.86 o 
  -1   3   8      487.74      504.03      9.21 o 
   0   3   8        0.29        3.64      2.69 o 
   1   3   8       22.36       20.05      3.95 o 
   2   3   8       19.88       15.48      3.94 o 
   3   3   8       39.28       38.72      5.39 o 
   4   3   8      521.63      553.15     11.89 o 
   5   3   8        1.16        6.75      6.75 o 
   6   3   8        1.14        5.83      7.22 o 
   7   3   8        9.00       12.10      7.26 o 
   8   3   8        0.37        3.78      7.54 o 
   9   3   8       11.87        1.68      8.39 o 
 -11   4   8        0.03        3.04      6.39 o 
 -10   4   8       16.10       21.69      6.19 o 
  -9   4   8        0.62        2.54      5.70 o 
  -8   4   8        0.92       15.25      4.87 o 
  -7   4   8       14.32       14.26      5.30 o 
  -6   4   8        5.11        0.67      4.73 o 
  -5   4   8       31.14       25.30      4.78 o 
  -4   4   8      181.26      191.12      7.57 o 
  -3   4   8      424.68      463.90      9.61 o 
  -2   4   8        4.49        3.03      3.71 o 
  -1   4   8      310.43      270.76      7.91 o 
   0   4   8     2242.23     2471.97    217.28 o 
   1   4   8       10.56       20.30      4.24 o 
   2   4   8      149.45      153.15      6.58 o 
   3   4   8      241.41      216.10      7.78 o 
   4   4   8       83.67       80.14      7.41 o 
   5   4   8       55.50       48.24      6.61 o 
   6   4   8       10.08       16.13      6.37 o 
   7   4   8       86.79       93.35      8.80 o 
   8   4   8        7.51        9.06      7.72 o 
   9   4   8        0.23        6.23      7.88 o 
 -11   5   8        0.36        6.67      6.98 o 
 -10   5   8       24.11       22.59      7.21 o 
  -9   5   8        2.27        3.34      6.00 o 
  -8   5   8       51.26       51.82      7.11 o 
  -7   5   8        0.00        0.68      4.80 o 
  -6   5   8       29.53       30.13      5.20 o 
  -5   5   8        7.72        4.52      4.52 o 
  -4   5   8        0.03        4.87      3.83 o 
  -3   5   8        0.51        0.35      3.80 o 
  -2   5   8        2.23        3.39      3.73 o 
  -1   5   8      369.52      418.24      8.94 o 
   0   5   8        0.19        2.15      5.23 o 
   1   5   8       80.35       81.97      5.44 o 
   2   5   8       17.01       14.10      3.82 o 
   3   5   8       82.39      100.29      6.41 o 
   4   5   8       60.65       55.37      6.32 o 
   5   5   8        0.28        3.58      5.52 o 
   6   5   8        0.00        2.65      5.95 o 
   7   5   8       35.58       16.33      7.34 o 
   8   5   8        6.20        5.96      6.96 o 
   9   5   8        9.28        9.70      7.77 o 
 -11   6   8        3.03        7.31      7.31 o 
 -10   6   8        9.71       15.67      7.01 o 
  -9   6   8       20.69       33.27      6.86 o 
  -8   6   8        7.83       15.34      6.27 o 
  -7   6   8        1.08        4.57      4.93 o 
  -6   6   8       45.03       44.95      5.66 o 
  -5   6   8      198.78      187.24      8.51 o 
  -4   6   8       78.74       70.13      5.64 o 
  -3   6   8       44.17       49.41      4.87 o 
  -2   6   8        2.23        2.04      3.75 o 
  -1   6   8        5.17        6.61      3.64 o 
   0   6   8      156.09      177.08     13.35 o 
   1   6   8       22.46       27.14      4.22 o 
   2   6   8       65.32       72.95      5.52 o 
   3   6   8      193.24      193.78      7.56 o 
   4   6   8       44.19       56.27      5.94 o 
   5   6   8      190.47      192.80      9.66 o 
   6   6   8        2.49        5.57      6.22 o 
   7   6   8        2.05        3.30      6.61 o 
   8   6   8       16.80        4.60      8.22 o 
   9   6   8        3.29        0.64      8.04 o 
 -11   7   8        8.22       15.91      7.18 o 
 -10   7   8       31.91       33.52      7.97 o 
  -9   7   8        0.22       18.61      5.86 o 
  -8   7   8        1.16        2.47      5.99 o 
  -7   7   8        8.26        5.35      6.06 o 
  -6   7   8        2.49        0.71      5.38 o 
  -5   7   8      221.08      211.48      8.96 o 
  -4   7   8       35.08       36.57      5.33 o 
  -3   7   8      113.50      134.02      7.00 o 
  -2   7   8       10.12       19.12      4.44 o 
  -1   7   8       37.48       31.07      4.63 o 
   0   7   8       88.63       83.09      3.81 o 
   1   7   8       16.88       16.24      4.51 o 
   2   7   8       12.31       12.67      4.60 o 
   3   7   8      113.61      112.60      6.89 o 
   4   7   8       11.69       15.51      5.89 o 
   5   7   8       45.39       47.93      6.38 o 
   6   7   8       76.25       68.85      7.83 o 
   7   7   8        0.58        7.57      7.57 o 
   8   7   8        0.50        0.98      7.54 o 
   9   7   8        5.16        2.58      8.34 o 
 -10   8   8        1.72       11.09      7.50 o 
  -9   8   8        1.60        7.18      7.18 o 
  -8   8   8       14.47       16.18      7.39 o 
  -7   8   8       34.36       35.71      7.14 o 
  -6   8   8        1.33        6.10      5.74 o 
  -5   8   8        5.91        8.97      5.02 o 
  -4   8   8      242.69      211.53      8.90 o 
  -3   8   8        2.53        4.89      4.54 o 
  -2   8   8       14.34       12.28      5.11 o 
  -1   8   8        5.05        0.65      3.95 o 
   0   8   8       28.45       22.32      6.00 o 
   1   8   8       20.71       21.25      4.78 o 
   2   8   8       95.91       98.89      5.99 o 
   3   8   8       28.98       22.00      5.94 o 
   4   8   8      121.29      117.45      8.35 o 
   5   8   8       23.88       32.83      6.70 o 
   6   8   8        8.12       15.98      6.85 o 
   7   8   8       14.01       12.86      7.91 o 
   8   8   8       20.08       38.12      7.89 o 
 -10   9   8       16.31       18.78      7.96 o 
  -9   9   8        1.81        1.34      7.05 o 
  -8   9   8        0.22        4.51      7.29 o 
  -7   9   8       93.01       92.09      8.50 o 
  -6   9   8        1.61        5.71      6.07 o 
  -5   9   8       76.54       73.55      7.50 o 
  -4   9   8       85.20       79.62      6.73 o 
  -3   9   8      291.69      269.31      9.75 o 
  -2   9   8      248.74      215.90      8.82 o 
  -1   9   8       25.23       31.41      4.91 o 
   0   9   8      201.03      184.53      9.10 o 
   1   9   8        1.96        3.56      4.75 o 
   2   9   8      101.04       98.66      6.53 o 
   3   9   8        0.09        0.59      5.32 o 
   4   9   8      261.47      274.86     10.79 o 
   5   9   8       16.02       19.75      7.01 o 
   6   9   8        4.40       13.38      6.53 o 
   7   9   8       17.13       14.21      8.27 o 
   8   9   8        2.09        8.25      8.25 o 
 -10  10   8        0.40        6.18      7.73 o 
  -9  10   8       62.96       54.70      9.17 o 
  -8  10   8       54.70       73.54      8.51 o 
  -7  10   8        9.38        9.41      7.67 o 
  -6  10   8        2.13        1.76      5.99 o 
  -5  10   8      107.77      102.76      8.48 o 
  -4  10   8       55.17       63.03      7.00 o 
  -3  10   8      122.96      118.13      8.27 o 
  -2  10   8      385.09      394.24     11.44 o 
  -1  10   8       20.00       12.31      5.50 o 
   0  10   8      112.76       95.22     10.87 o 
   1  10   8      174.96      160.66      8.55 o 
   2  10   8       97.42      116.24      7.59 o 
   3  10   8       75.87       88.27      7.36 o 
   4  10   8      133.98      131.50      9.21 o 
   5  10   8       16.46       20.05      7.32 o 
   6  10   8       11.11        4.25      7.20 o 
   7  10   8        6.72        7.96      7.96 o 
   8  10   8        7.46        1.32      8.94 o 
  -9  11   8       19.74        9.86      7.96 o 
  -8  11   8        6.03        5.98      7.64 o 
  -7  11   8       69.31       92.87      9.21 o 
  -6  11   8       39.11       35.32      7.62 o 
  -5  11   8        2.64        3.82      5.90 o 
  -4  11   8        0.99        1.03      5.51 o 
  -3  11   8       11.75        7.47      6.44 o 
  -2  11   8      259.32      245.57     10.27 o 
  -1  11   8      332.03      316.90     10.57 o 
   0  11   8      117.88       99.91     12.87 o 
   1  11   8      289.77      300.52     10.20 o 
   2  11   8       15.96       15.53      6.37 o 
   3  11   8      158.75      155.24      9.65 o 
   4  11   8      155.02      158.50      9.79 o 
   5  11   8       13.66        6.35      7.31 o 
   6  11   8       14.15       23.20      7.52 o 
   7  11   8       14.83       14.60      8.30 o 
  -9  12   8        6.02       12.94      7.71 o 
  -8  12   8        3.50       13.56      7.75 o 
  -7  12   8       62.05       61.60      9.32 o 
  -6  12   8       80.28       69.09      8.81 o 
  -5  12   8        4.47        6.12      6.46 o 
  -4  12   8        0.02        7.44      5.75 o 
  -3  12   8      802.81      825.01     17.11 o 
  -2  12   8       40.20       45.86      7.48 o 
  -1  12   8       33.77       31.44      6.92 o 
   0  12   8      232.10      224.93     27.31 o 
   1  12   8      104.07      101.80      8.31 o 
   2  12   8       51.10       63.26      7.64 o 
   3  12   8      139.20      129.44      8.98 o 
   4  12   8       14.19       18.52      7.29 o 
   5  12   8       24.46       24.04      8.54 o 
   6  12   8        8.51        5.86      7.82 o 
   7  12   8        0.98        5.63      8.61 o 
  -8  13   8      120.01      143.23     11.57 o 
  -7  13   8        2.17        2.27      7.76 o 
  -6  13   8       26.34       24.74      7.92 o 
  -5  13   8        2.66        0.66      5.98 o 
  -4  13   8       11.31       20.19      6.62 o 
  -3  13   8       46.20       43.42      7.51 o 
  -2  13   8       22.65       28.69      6.70 o 
  -1  13   8      456.33      374.16     12.38 o 
   0  13   8       44.22       40.92      5.18 o 
   1  13   8      192.21      183.00      9.86 o 
   2  13   8       85.84       92.69      7.77 o 
   3  13   8       11.76       16.01      7.15 o 
   4  13   8        0.01        0.60      6.92 o 
   5  13   8        0.73        7.53      7.53 o 
   6  13   8        0.05        3.88      8.10 o 
  -7  14   8      150.57      164.10     11.59 o 
  -6  14   8       24.67       40.02      8.01 o 
  -5  14   8        1.86        5.82      6.80 o 
  -4  14   8       11.47       10.98      6.78 o 
  -3  14   8        0.06        3.82      6.70 o 
  -2  14   8       12.95       12.46      6.86 o 
  -1  14   8       24.86        9.05      7.24 o 
   0  14   8       23.21       18.76      4.69 o 
   1  14   8      173.01      189.19      9.94 o 
   2  14   8       52.35       55.95      7.36 o 
   3  14   8        3.83        7.87      6.46 o 
   4  14   8       21.27       19.58      7.42 o 
   5  14   8        5.25       11.46      7.44 o 
  -7  15   8        2.62        2.42      7.83 o 
  -6  15   8       24.08       15.78      8.04 o 
  -5  15   8        0.26        6.89      6.89 o 
  -4  15   8       57.61       51.43      8.16 o 
  -3  15   8        3.05        6.51      6.51 o 
  -2  15   8        1.51        1.81      6.37 o 
  -1  15   8        2.32        8.53      6.18 o 
   0  15   8        3.59        3.17      4.38 o 
   1  15   8        4.01        4.04      6.46 o 
   2  15   8       18.42       15.39      6.67 o 
   3  15   8        3.95        6.89      6.89 o 
   4  15   8        0.42        7.28      7.28 o 
  -6  16   8       24.31       36.01      8.34 o 
  -5  16   8        1.59        7.56      7.56 o 
  -4  16   8        4.39       16.07      7.88 o 
  -3  16   8       73.32       63.73      7.82 o 
  -2  16   8        8.80        2.65      6.78 o 
  -1  16   8       39.20       43.46      6.87 o 
   0  16   8       17.10        4.88      5.73 o 
   1  16   8        8.35       12.84      6.02 o 
   2  16   8        4.20        0.49      6.48 o 
   3  16   8        1.58        1.07      6.96 o 
  -4  17   8        1.25        2.63      7.01 o 
  -3  17   8        0.28        6.67      6.67 o 
  -2  17   8        0.29        6.55      6.55 o 
  -1  17   8        0.12        6.64      6.64 o 
   0  17   8        9.82        2.27      7.05 o 
   1  17   8        0.89        0.26      6.34 o 
   2  17   8        8.18        3.14      6.04 o 
  -1  18   8       18.07       27.66      6.92 o 
 -11   0   9       43.45       35.19      8.03 o 
  -9   0   9       16.70       14.82      7.74 o 
  -7   0   9       72.77       68.28      7.56 o 
  -5   0   9       19.74       28.07      5.61 o 
  -3   0   9      193.04      213.72      7.57 o 
  -1   0   9      405.25      415.99      9.00 o 
   1   0   9      105.73      112.88      5.53 o 
   3   0   9      371.59      427.93     10.59 o 
   5   0   9      323.05      336.71     12.94 o 
   7   0   9      220.47      209.30     12.18 o 
   9   0   9        1.14        8.50     10.35 o 
 -11   1   9        0.05        2.43      6.66 o 
 -10   1   9        6.36        6.85      6.21 o 
  -9   1   9       35.90       47.09      7.32 o 
  -8   1   9      107.06      102.37      8.42 o 
  -7   1   9       53.75       52.84      7.22 o 
  -6   1   9      124.91      135.22      7.96 o 
  -5   1   9      226.62      230.76      9.00 o 
  -4   1   9       76.07       64.30      5.99 o 
  -3   1   9      932.46      969.02     13.71 o 
  -2   1   9      180.68      147.01      6.57 o 
  -1   1   9      869.85      980.14     13.33 o 
   0   1   9       21.24       17.11      3.00 o 
   1   1   9        0.33        2.46      3.38 o 
   2   1   9      104.86       96.70      6.00 o 
   3   1   9      289.79      306.77      9.37 o 
   4   1   9       29.99       20.19      6.63 o 
   5   1   9      354.96      379.82     12.95 o 
   6   1   9       10.29        5.11      7.31 o 
   7   1   9        2.71        7.72      7.72 o 
   8   1   9        1.20        8.38      8.38 o 
   9   1   9        3.75        0.36      9.24 o 
 -11   2   9        2.03        1.38      6.05 o 
 -10   2   9        0.44        0.29      6.14 o 
  -9   2   9        0.40        1.22      5.81 o 
  -8   2   9      162.00      151.55      8.88 o 
  -7   2   9        1.22        5.19      5.19 o 
  -6   2   9      290.16      252.19      9.60 o 
  -5   2   9      280.34      280.51      9.36 o 
  -4   2   9      134.35      129.94      7.04 o 
  -3   2   9        4.83        9.99      4.33 o 
  -2   2   9      351.55      329.12      8.59 o 
  -1   2   9      344.16      340.71      9.07 o 
   0   2   9      824.17      879.75     32.71 o 
   1   2   9        3.13        0.31      3.97 o 
   2   2   9      179.27      154.70      6.83 o 
   3   2   9      102.45       98.26      6.86 o 
   4   2   9     1423.06     1478.44     19.57 o 
   5   2   9       64.27       64.87      8.37 o 
   6   2   9      174.50      156.85     10.29 o 
   7   2   9        1.30        6.76      7.48 o 
   8   2   9       95.89      109.72     10.58 o 
   9   2   9        0.19        3.43      8.24 o 
 -11   3   9        1.82        2.90      5.79 o 
 -10   3   9        0.46        3.12      5.66 o 
  -9   3   9        1.02        5.39      5.39 o 
  -8   3   9       17.83       16.27      5.31 o 
  -7   3   9        9.07       13.24      4.85 o 
  -6   3   9       23.81       32.02      5.28 o 
  -5   3   9      138.89      133.61      7.04 o 
  -4   3   9        7.89       10.08      4.70 o 
  -3   3   9        4.34        7.37      4.35 o 
  -2   3   9      157.33      151.02      7.29 o 
  -1   3   9      150.05      157.24      6.48 o 
   0   3   9      157.08      189.55     19.52 o 
   1   3   9      634.39      690.24     11.32 o 
   2   3   9       52.28       58.55      5.15 o 
   3   3   9      625.69      614.66     12.17 o 
   4   3   9      112.40      126.40      8.93 o 
   5   3   9     1065.27     1084.84     18.49 o 
   6   3   9       68.28       69.03      8.28 o 
   7   3   9        9.59        1.04      7.96 o 
   8   3   9       10.89        1.71      8.22 o 
   9   3   9        4.87        5.33      8.00 o 
 -11   4   9        9.00        3.91      6.13 o 
 -10   4   9       19.59       19.03      6.74 o 
  -9   4   9        2.20        7.35      5.20 o 
  -8   4   9       19.22       24.46      5.71 o 
  -7   4   9       23.32       17.97      5.55 o 
  -6   4   9       71.78       71.39      6.67 o 
  -5   4   9       28.26       33.75      5.06 o 
  -4   4   9      166.58      159.08      7.47 o 
  -3   4   9       74.37       74.51      5.72 o 
  -2   4   9        2.56        1.66      3.98 o 
  -1   4   9      312.05      323.23      8.46 o 
   0   4   9      446.54      489.50     33.16 o 
   1   4   9       90.01       98.09      6.05 o 
   2   4   9        1.63        0.30      4.47 o 
   3   4   9       49.06       44.59      5.92 o 
   4   4   9      387.31      363.94     11.68 o 
   5   4   9       49.03       49.49      7.64 o 
   6   4   9        2.78        0.34      7.09 o 
   7   4   9        5.10        7.46      7.46 o 
   8   4   9        0.83        2.69      7.37 o 
   9   4   9       17.76        0.65      8.46 o 
 -11   5   9        0.12        6.57      6.57 o 
 -10   5   9       18.92        3.41      6.82 o 
  -9   5   9       28.82       28.11      6.71 o 
  -8   5   9        8.00       10.81      5.24 o 
  -7   5   9        0.00        6.03      5.02 o 
  -6   5   9      108.17      112.20      6.81 o 
  -5   5   9        0.25        3.08      4.45 o 
  -4   5   9      140.94      121.01      7.21 o 
  -3   5   9       16.50       16.31      4.76 o 
  -2   5   9       51.47       45.77      5.01 o 
  -1   5   9      138.64      112.71      6.18 o 
   0   5   9       12.01       18.95      3.00 o 
   1   5   9        4.91        5.12      4.22 o 
   2   5   9        0.55        1.17      4.10 o 
   3   5   9       13.04        7.66      5.20 o 
   4   5   9       93.99       96.92      7.31 o 
   5   5   9       59.56       46.68      7.19 o 
   6   5   9       26.22       28.19      7.63 o 
   7   5   9       36.78       37.97      8.00 o 
   8   5   9        1.03        0.00      7.91 o 
 -11   6   9        1.31        7.13      7.13 o 
 -10   6   9        0.52        0.64      6.44 o 
  -9   6   9       36.26       54.70      6.96 o 
  -8   6   9       15.86       17.94      6.42 o 
  -7   6   9        3.66        2.41      5.84 o 
  -6   6   9        8.82       10.39      5.54 o 
  -5   6   9       12.63       10.77      5.22 o 
  -4   6   9        3.64        6.93      4.85 o 
  -3   6   9       43.66       49.31      5.14 o 
  -2   6   9        5.23       10.06      4.36 o 
  -1   6   9       59.87       51.86      4.89 o 
   0   6   9      157.52      196.74     12.74 o 
   1   6   9      247.35      271.07      8.12 o 
   2   6   9       14.58       17.61      4.62 o 
   3   6   9      348.44      322.66     10.28 o 
   4   6   9      212.88      208.35      9.41 o 
   5   6   9        4.46       16.11      6.11 o 
   6   6   9       26.66       24.60      6.89 o 
   7   6   9       17.83        8.24      7.26 o 
   8   6   9        6.55       14.35      8.16 o 
 -10   7   9        9.67        0.98      7.21 o 
  -9   7   9        1.96        1.69      6.76 o 
  -8   7   9        4.70        5.52      6.56 o 
  -7   7   9        0.89        0.35      5.59 o 
  -6   7   9        3.02       10.55      5.28 o 
  -5   7   9       47.31       42.23      5.98 o 
  -4   7   9      245.74      234.86      9.45 o 
  -3   7   9       42.63       34.09      5.17 o 
  -2   7   9       15.52        5.38      4.71 o 
  -1   7   9        6.67        3.91      3.91 o 
   0   7   9       31.08       28.57      5.33 o 
   1   7   9        7.58        6.88      4.19 o 
   2   7   9       15.49       19.70      4.56 o 
   3   7   9       83.17       76.45      6.87 o 
   4   7   9       90.00      114.52      7.76 o 
   5   7   9       16.52       26.83      6.06 o 
   6   7   9       59.31       56.35      7.82 o 
   7   7   9        0.33        7.87      7.87 o 
   8   7   9       20.13       24.03      8.44 o 
 -10   8   9        1.59        1.95      7.50 o 
  -9   8   9        0.00        1.70      7.12 o 
  -8   8   9       14.72       24.33      7.30 o 
  -7   8   9       63.48       68.38      7.76 o 
  -6   8   9       52.67       67.71      6.74 o 
  -5   8   9        2.15       13.80      5.31 o 
  -4   8   9        1.30       15.06      4.91 o 
  -3   8   9       57.88       52.76      5.86 o 
  -2   8   9       45.35       32.97      5.37 o 
  -1   8   9       54.70       46.87      5.53 o 
   0   8   9      128.94      129.80     20.78 o 
   1   8   9       50.10       50.54      5.65 o 
   2   8   9        2.33        2.82      4.51 o 
   3   8   9       10.83        4.44      5.61 o 
   4   8   9       19.99       20.01      6.46 o 
   5   8   9       81.37       77.26      7.63 o 
   6   8   9        0.70        5.19      6.48 o 
   7   8   9        0.10        8.18      8.18 o 
   8   8   9       22.60       17.83      9.08 o 
 -10   9   9        0.27        7.69      7.69 o 
  -9   9   9       10.95       19.11      8.39 o 
  -8   9   9       29.63       23.14      8.29 o 
  -7   9   9       12.39       22.14      7.03 o 
  -6   9   9       12.90        6.37      6.72 o 
  -5   9   9        7.48        2.11      6.00 o 
  -4   9   9        1.84        3.50      5.94 o 
  -3   9   9      116.61      120.34      8.26 o 
  -2   9   9       81.02       70.33      7.03 o 
  -1   9   9       80.27       78.31      6.80 o 
   0   9   9        0.18        3.49      3.49 o 
   1   9   9        2.94        1.76      5.31 o 
   2   9   9       11.98        8.66      5.30 o 
   3   9   9      281.91      282.57      9.98 o 
   4   9   9       68.16       82.34      7.65 o 
   5   9   9       37.48       45.26      7.92 o 
   6   9   9       23.84       32.38      7.45 o 
   7   9   9        1.20        2.62      7.84 o 
  -9  10   9       27.84       36.14      8.22 o 
  -8  10   9       19.56       18.36      8.16 o 
  -7  10   9       16.03       20.14      7.30 o 
  -6  10   9        4.40       12.61      7.01 o 
  -5  10   9      223.27      268.99     10.88 o 
  -4  10   9       79.67       88.48      8.32 o 
  -3  10   9       34.18       16.69      6.81 o 
  -2  10   9       28.65       31.84      5.97 o 
  -1  10   9       59.02       67.62      7.38 o 
   0  10   9      195.13      183.30     19.20 o 
   1  10   9        4.64        4.38      6.13 o 
   2  10   9      450.21      393.69     11.66 o 
   3  10   9        0.12        1.74      6.10 o 
   4  10   9      247.23      234.54     10.97 o 
   5  10   9       22.21       11.67      7.57 o 
   6  10   9       15.24       17.13      7.12 o 
   7  10   9        5.74        4.57      7.51 o 
  -9  11   9        4.92       19.48      8.30 o 
  -8  11   9        7.82        1.99      7.32 o 
  -7  11   9        0.93        7.16      7.16 o 
  -6  11   9       50.87       43.79      8.62 o 
  -5  11   9       10.44       21.40      6.56 o 
  -4  11   9       17.99       16.77      6.85 o 
  -3  11   9        0.40        6.05      6.05 o 
  -2  11   9        4.05        0.00      5.89 o 
  -1  11   9      123.85      100.62      7.91 o 
   0  11   9      157.83      182.67     28.95 o 
   1  11   9      618.43      701.01     15.34 o 
   2  11   9       29.53       27.57      7.11 o 
   3  11   9       46.06       35.65      7.19 o 
   4  11   9       31.65       23.53      7.55 o 
   5  11   9        0.83        1.88      7.21 o 
   6  11   9        8.85       12.56      7.41 o 
  -8  12   9       11.94       16.14      8.08 o 
  -7  12   9        0.02        7.97      7.97 o 
  -6  12   9       14.86        2.70      7.42 o 
  -5  12   9        1.48        2.37      6.09 o 
  -4  12   9       24.40       20.83      7.06 o 
  -3  12   9       21.88       13.87      6.94 o 
  -2  12   9        3.64        8.69      6.43 o 
  -1  12   9       23.49       22.39      6.54 o 
   0  12   9      105.11      108.89      6.25 o 
   1  12   9       38.15       41.37      7.37 o 
   2  12   9      102.93      105.96      7.80 o 
   3  12   9        1.01        6.81      6.81 o 
   4  12   9       37.91       27.78      8.07 o 
   5  12   9        7.48        0.00      8.09 o 
   6  12   9       11.25       15.69      8.32 o 
  -8  13   9       11.58        7.49      8.11 o 
  -7  13   9       30.14       40.92      8.70 o 
  -6  13   9        1.68        0.98      6.90 o 
  -5  13   9        5.54        2.32      6.94 o 
  -4  13   9        4.05        4.27      6.57 o 
  -3  13   9       41.96       39.44      7.76 o 
  -2  13   9      133.74      133.80      8.84 o 
  -1  13   9      116.11      111.62      9.15 o 
   0  13   9       92.36       84.54     22.20 o 
   1  13   9        0.57        7.22      6.10 o 
   2  13   9       15.64       13.45      6.60 o 
   3  13   9        3.80        5.30      6.98 o 
   4  13   9        9.91       15.03      7.37 o 
   5  13   9        1.11        0.61      7.69 o 
  -7  14   9       14.84       18.03      8.08 o 
  -6  14   9        0.00        5.72      7.31 o 
  -5  14   9        7.50        3.84      6.74 o 
  -4  14   9       10.73       10.23      6.72 o 
  -3  14   9       19.59       12.30      6.94 o 
  -2  14   9      139.74      151.22      9.55 o 
  -1  14   9        9.59       19.65      6.85 o 
   0  14   9        9.83       11.40      4.83 o 
   1  14   9        2.09        7.33      6.51 o 
   2  14   9        2.30        6.45      6.19 o 
   3  14   9       44.08       34.74      8.20 o 
   4  14   9       10.30       20.56      7.53 o 
   5  14   9        9.16       18.15      7.86 o 
  -6  15   9        6.09        2.76      7.35 o 
  -5  15   9        0.15        0.93      7.13 o 
  -4  15   9        0.38        3.71      6.50 o 
  -3  15   9        6.09       11.63      6.74 o 
  -2  15   9       23.21       19.75      6.88 o 
  -1  15   9        0.54        4.92      6.08 o 
   0  15   9       13.78        6.11      4.72 o 
   1  15   9       12.31       20.62      6.62 o 
   2  15   9        6.00        3.27      6.53 o 
   3  15   9       16.32        1.59      7.20 o 
   4  15   9        0.83        3.39      7.08 o 
  -5  16   9       20.63       22.65      7.46 o 
  -4  16   9        0.30        7.76      6.27 o 
  -3  16   9       35.73       35.48      7.69 o 
  -2  16   9        3.87       11.58      6.37 o 
  -1  16   9       21.06        8.14      6.74 o 
   0  16   9        0.00        0.17      4.36 o 
   1  16   9        0.36        2.31      6.40 o 
   2  16   9        3.06        7.06      5.59 o 
  -3  17   9        0.45        3.41      6.54 o 
  -2  17   9        5.35        5.29      6.69 o 
  -1  17   9       21.46       15.14      6.48 o 
   0  17   9        2.13        2.47      6.23 o 
 -10   0  10       34.74       24.45      8.05 o 
  -8   0  10        4.20        5.78      6.75 o 
  -6   0  10     1267.85     1317.75     19.47 o 
  -4   0  10      356.15      348.19      9.86 o 
  -2   0  10      376.58      452.24     10.07 o 
   0   0  10        1.39       22.27      7.55 o 
   2   0  10        0.03        3.85      4.82 o 
   4   0  10     1463.57     1544.87     21.79 o 
   6   0  10      199.20      213.36     12.11 o 
   8   0  10       42.88       63.95     10.92 o 
 -11   1  10        9.57       13.45      6.73 o 
 -10   1  10        3.69        0.60      6.98 o 
  -9   1  10       31.61       31.83      7.49 o 
  -8   1  10      159.94      157.30      9.26 o 
  -7   1  10       86.27      100.76      8.10 o 
  -6   1  10      420.41      405.61     12.15 o 
  -5   1  10      164.07      167.83      9.23 o 
  -4   1  10      255.90      276.87      9.25 o 
  -3   1  10      227.53      223.37      8.88 o 
  -2   1  10      566.98      599.21     11.45 o 
  -1   1  10      145.45      150.45      6.74 o 
   0   1  10        0.50        1.88      3.77 o 
   1   1  10       44.97       39.77      4.63 o 
   2   1  10      328.61      343.52      9.80 o 
   3   1  10      104.62       86.92      7.72 o 
   4   1  10        6.58        7.35      7.70 o 
   5   1  10       56.92       60.89      8.64 o 
   6   1  10        1.03        7.69      7.69 o 
   7   1  10       10.38       17.25      7.71 o 
   8   1  10       37.79       43.52      9.43 o 
 -11   2  10        9.50        9.59      6.58 o 
 -10   2  10       28.00       16.56      6.97 o 
  -9   2  10       52.55       44.93      7.29 o 
  -8   2  10        0.89        9.72      5.33 o 
  -7   2  10       77.11       93.58      7.72 o 
  -6   2  10      131.68      100.72      7.85 o 
  -5   2  10        0.75        7.26      5.60 o 
  -4   2  10      157.64      154.65      8.28 o 
  -3   2  10      272.86      237.76      8.58 o 
  -2   2  10        1.60        1.95      4.24 o 
  -1   2  10        3.53        8.65      4.17 o 
   0   2  10      236.56      244.18     11.48 o 
   1   2  10       16.88       20.81      4.59 o 
   2   2  10       13.84        9.57      5.24 o 
   3   2  10       97.18      119.50      8.18 o 
   4   2  10      571.70      661.18     15.05 o 
   5   2  10       30.43       22.05      8.05 o 
   6   2  10        2.39        7.82      7.82 o 
   7   2  10        1.08        1.06      7.83 o 
   8   2  10        5.70        0.69      8.06 o 
 -11   3  10        1.27        5.75      5.75 o 
 -10   3  10       36.33       38.02      7.05 o 
  -9   3  10       20.74       31.87      6.56 o 
  -8   3  10        0.39        2.49      5.89 o 
  -7   3  10        6.88       17.29      5.76 o 
  -6   3  10        8.80        9.47      5.55 o 
  -5   3  10       34.04       43.34      5.95 o 
  -4   3  10       14.85       16.93      5.31 o 
  -3   3  10       46.02       41.01      5.28 o 
  -2   3  10       80.18       87.96      5.88 o 
  -1   3  10       70.73       73.80      5.77 o 
   0   3  10        7.42        7.95      3.44 o 
   1   3  10      150.15      171.00      7.31 o 
   2   3  10      429.78      433.98     10.30 o 
   3   3  10       52.83       41.19      6.38 o 
   4   3  10      189.75      176.78     10.29 o 
   5   3  10       10.81       12.60      7.83 o 
   6   3  10       24.07       24.52      7.61 o 
   7   3  10        1.92        4.49      7.61 o 
   8   3  10        3.25        4.08      8.51 o 
 -11   4  10        3.09        0.53      6.11 o 
 -10   4  10        0.01        0.85      5.97 o 
  -9   4  10        6.14        1.50      6.30 o 
  -8   4  10        3.22        4.07      5.32 o 
  -7   4  10        6.48        1.93      4.84 o 
  -6   4  10       30.83       26.01      5.59 o 
  -5   4  10        2.98        3.00      5.00 o 
  -4   4  10      108.45      101.66      6.70 o 
  -3   4  10       11.96       12.30      4.32 o 
  -2   4  10      343.45      347.35      9.54 o 
  -1   4  10       31.01       30.17      4.82 o 
   0   4  10       43.93       33.24      3.90 o 
   1   4  10       49.87       48.01      5.13 o 
   2   4  10      203.18      195.49      8.00 o 
   3   4  10       57.95       53.40      6.24 o 
   4   4  10       47.60       36.98      7.14 o 
   5   4  10      246.82      258.39     11.67 o 
   6   4  10        5.68        1.69      7.09 o 
   7   4  10       10.60        1.69      7.76 o 
   8   4  10        0.09        6.98      7.31 o 
 -10   5  10       12.63        7.41      5.92 o 
  -9   5  10        3.78        8.96      5.57 o 
  -8   5  10        0.12        8.01      5.12 o 
  -7   5  10        0.65        0.65      5.25 o 
  -6   5  10       21.46       29.08      5.68 o 
  -5   5  10      116.91      129.55      7.76 o 
  -4   5  10        8.26        5.73      4.72 o 
  -3   5  10      128.18      114.88      7.04 o 
  -2   5  10        0.69        2.64      4.61 o 
  -1   5  10       11.05       13.50      4.50 o 
   0   5  10       69.00       97.36     19.31 o 
   1   5  10       80.10      100.32      6.61 o 
   2   5  10       84.61       70.49      5.80 o 
   3   5  10      105.19      120.11      7.66 o 
   4   5  10       14.27        6.68      6.35 o 
   5   5  10       12.95        5.88      7.19 o 
   6   5  10        0.79        0.33      7.29 o 
   7   5  10        0.06        1.98      7.29 o 
   8   5  10       39.58       38.18      8.81 o 
 -10   6  10        0.31        4.63      6.47 o 
  -9   6  10        0.15        3.20      6.39 o 
  -8   6  10        0.10        9.54      5.92 o 
  -7   6  10       25.45       32.92      6.72 o 
  -6   6  10       24.60       19.37      5.78 o 
  -5   6  10       85.48       78.28      7.18 o 
  -4   6  10       14.53        9.54      5.11 o 
  -3   6  10        2.38        3.03      4.72 o 
  -2   6  10       18.81       14.22      4.63 o 
  -1   6  10       17.92       21.88      4.83 o 
   0   6  10       16.55       16.33      3.40 o 
   1   6  10      118.20      117.74      7.18 o 
   2   6  10        9.02       11.18      4.58 o 
   3   6  10       94.63       87.40      7.53 o 
   4   6  10       41.59       44.47      6.90 o 
   5   6  10       13.89       17.70      7.09 o 
   6   6  10       13.34       22.88      7.20 o 
   7   6  10       20.14       20.62      8.18 o 
   8   6  10       11.07       20.62      8.06 o 
 -10   7  10        2.98        8.23      6.66 o 
  -9   7  10        3.68       19.02      6.57 o 
  -8   7  10       11.90        7.07      6.38 o 
  -7   7  10       43.47       40.37      7.53 o 
  -6   7  10      166.45      176.59      8.98 o 
  -5   7  10        0.03        5.87      5.52 o 
  -4   7  10       34.75       28.87      6.18 o 
  -3   7  10       39.20       32.52      5.76 o 
  -2   7  10        0.62        0.33      4.31 o 
  -1   7  10        8.60        2.26      4.50 o 
   0   7  10        3.34        7.45      3.05 o 
   1   7  10       83.48       87.91      6.23 o 
   2   7  10        3.75        5.11      4.82 o 
   3   7  10       40.70       45.15      5.93 o 
   4   7  10        0.64       13.29      5.87 o 
   5   7  10        1.55        0.63      6.36 o 
   6   7  10        0.12        7.44      7.12 o 
   7   7  10        2.02       10.38      7.79 o 
 -10   8  10        0.23        2.87      7.34 o 
  -9   8  10       46.62       52.08      8.30 o 
  -8   8  10        2.12        7.50      7.50 o 
  -7   8  10        1.56        2.07      6.57 o 
  -6   8  10      184.99      186.90     10.11 o 
  -5   8  10        1.20        1.74      5.56 o 
  -4   8  10        6.43        5.18      5.86 o 
  -3   8  10        4.63        5.77      5.09 o 
  -2   8  10       82.84       66.64      6.64 o 
  -1   8  10        5.29        5.45      4.49 o 
   0   8  10        0.09        0.83      3.16 o 
   1   8  10        3.71        1.18      4.71 o 
   2   8  10       85.09       87.71      7.31 o 
   3   8  10       69.53       66.61      7.63 o 
   4   8  10      124.46      125.88      8.58 o 
   5   8  10        0.61        4.74      6.94 o 
   6   8  10       18.09       19.94      7.72 o 
   7   8  10        5.65        5.48      7.74 o 
  -9   9  10        7.22       12.57      7.94 o 
  -8   9  10        0.57       21.10      6.81 o 
  -7   9  10      104.26      108.41      9.00 o 
  -6   9  10       22.82       20.22      6.98 o 
  -5   9  10       84.50      101.70      8.36 o 
  -4   9  10      264.37      261.82     11.06 o 
  -3   9  10       32.48       34.88      6.78 o 
  -2   9  10      159.91      172.83      8.92 o 
  -1   9  10        9.00        4.15      5.10 o 
   0   9  10       28.32       38.45      4.40 o 
   1   9  10       49.63       52.88      6.73 o 
   2   9  10      159.77      141.61      8.62 o 
   3   9  10      102.99      107.02      8.41 o 
   4   9  10        8.40        1.52      7.28 o 
   5   9  10       17.45       24.14      6.90 o 
   6   9  10       13.68        6.39      7.68 o 
   7   9  10        5.65        4.50      7.71 o 
  -9  10  10       24.18       24.75      8.46 o 
  -8  10  10        6.05       11.11      7.07 o 
  -7  10  10       43.72       60.42      8.58 o 
  -6  10  10        1.51        3.81      6.58 o 
  -5  10  10       28.71       25.94      7.95 o 
  -4  10  10       30.80       33.90      6.85 o 
  -3  10  10        7.71       10.08      6.05 o 
  -2  10  10        0.61       10.79      4.91 o 
  -1  10  10        2.21        0.95      5.69 o 
   0  10  10       67.25       78.42      5.34 o 
   1  10  10       21.17       21.36      6.64 o 
   2  10  10      228.65      216.24      9.62 o 
   3  10  10       15.63       16.31      6.87 o 
   4  10  10       81.62       75.37      8.71 o 
   5  10  10       11.88        8.08      7.47 o 
   6  10  10        1.45        2.23      7.63 o 
  -8  11  10        2.36        7.26      7.26 o 
  -7  11  10        0.04       15.18      7.09 o 
  -6  11  10        1.56        4.78      6.47 o 
  -5  11  10        0.00        5.12      6.14 o 
  -4  11  10        4.75       14.20      6.41 o 
  -3  11  10        8.01        6.98      6.30 o 
  -2  11  10        8.15        0.33      6.46 o 
  -1  11  10       10.56       23.71      5.92 o 
   0  11  10      166.81      156.95     13.02 o 
   1  11  10       28.91       21.62      7.40 o 
   2  11  10       54.35       45.66      7.30 o 
   3  11  10        4.66       10.14      6.48 o 
   4  11  10        0.03        7.13      6.83 o 
   5  11  10        0.01       12.33      6.78 o 
   6  11  10        7.51        4.74      8.20 o 
  -8  12  10       23.19       23.39      8.02 o 
  -7  12  10        0.53        0.33      7.24 o 
  -6  12  10        0.04        0.66      6.34 o 
  -5  12  10       30.33       44.18      7.03 o 
  -4  12  10       24.49       18.92      6.98 o 
  -3  12  10        3.70        3.26      6.86 o 
  -2  12  10      304.57      283.56     11.78 o 
  -1  12  10        3.23        3.07      6.44 o 
   0  12  10       46.34       47.27      8.52 o 
   1  12  10        1.51        6.71      6.71 o 
   2  12  10        2.08        0.00      6.09 o 
   3  12  10      123.07      154.25      9.43 o 
   4  12  10        6.28        5.27      6.44 o 
   5  12  10       53.14       59.72      8.84 o 
  -7  13  10        2.29        2.56      7.03 o 
  -6  13  10        1.17        1.62      6.49 o 
  -5  13  10        7.02        2.62      7.19 o 
  -4  13  10        7.04        5.84      6.82 o 
  -3  13  10       99.75       97.66      9.25 o 
  -2  13  10        2.96       17.41      6.53 o 
  -1  13  10        2.00        1.79      6.30 o 
   0  13  10        3.65        1.32      4.62 o 
   1  13  10       51.78       49.49      7.93 o 
   2  13  10        8.71        8.56      6.22 o 
   3  13  10       22.29       22.81      7.33 o 
   4  13  10       52.70       53.21      8.34 o 
  -6  14  10        5.00        1.88      7.22 o 
  -5  14  10        0.55        6.65      6.96 o 
  -4  14  10        6.54       12.30      6.62 o 
  -3  14  10       17.17        6.20      7.14 o 
  -2  14  10       32.98       24.53      7.88 o 
  -1  14  10       24.96       33.35      7.60 o 
   0  14  10       36.05       34.62      4.98 o 
   1  14  10        5.58        5.32      6.39 o 
   2  14  10       68.65       69.02      7.34 o 
   3  14  10       41.13       50.32      7.94 o 
   4  14  10        0.00        7.60      7.31 o 
  -5  15  10        7.51       11.91      7.33 o 
  -4  15  10        0.99        0.91      7.01 o 
  -3  15  10       21.27       18.05      7.52 o 
  -2  15  10       33.64       29.07      7.35 o 
  -1  15  10       12.19        9.09      6.53 o 
   0  15  10       18.83       19.78      4.68 o 
   1  15  10        7.21        5.69      6.46 o 
   2  15  10       10.57       13.73      6.13 o 
  -4  16  10        8.19        6.44      7.03 o 
  -3  16  10        1.59        1.16      6.96 o 
  -2  16  10       19.98       27.48      6.80 o 
  -1  16  10        2.86        6.30      6.30 o 
   0  16  10        0.11        2.19      4.86 o 
   1  16  10        0.97       11.24      5.99 o 
  -9   0  11        5.30        3.08      7.08 o 
  -7   0  11      136.53      115.15      8.93 o 
  -5   0  11       72.60      102.38      8.43 o 
  -3   0  11      511.49      580.98     12.35 o 
  -1   0  11        2.17        2.87      4.46 o 
   1   0  11       87.91       86.81      6.54 o 
   3   0  11      651.02      683.03     15.56 o 
   5   0  11       48.96       68.67      8.53 o 
   7   0  11        1.61        1.51      7.93 o 
 -10   1  11       16.74       13.81      7.06 o 
  -9   1  11        3.50        6.08      7.30 o 
  -8   1  11        0.01        3.12      6.56 o 
  -7   1  11       80.23       83.36      7.95 o 
  -6   1  11        0.68        5.80      6.77 o 
  -5   1  11     1871.67     1930.28     23.39 o 
  -4   1  11     1100.51     1176.64     17.74 o 
  -3   1  11      108.13      119.24      7.48 o 
  -2   1  11       19.40       13.21      5.15 o 
  -1   1  11       53.09       47.13      5.41 o 
   0   1  11       33.19       31.52      3.77 o 
   1   1  11       54.38       53.73      5.87 o 
   2   1  11       64.99       68.19      6.85 o 
   3   1  11      273.98      274.97     11.44 o 
   4   1  11       23.36       24.54      7.72 o 
   5   1  11       25.02       21.98      7.93 o 
   6   1  11       32.81       35.80      8.40 o 
   7   1  11        5.93        2.19      8.76 o 
   8   1  11        4.40        2.14      8.60 o 
 -10   2  11       13.13       17.37      6.27 o 
  -9   2  11        0.02        8.35      6.26 o 
  -8   2  11       12.99       17.58      6.17 o 
  -7   2  11       53.19       62.65      7.60 o 
  -6   2  11      170.37      173.34      9.34 o 
  -5   2  11       54.67       62.42      7.16 o 
  -4   2  11      136.34      152.14      8.17 o 
  -3   2  11      101.53      117.18      7.16 o 
  -2   2  11       13.30       19.67      4.84 o 
  -1   2  11       22.33       26.07      5.08 o 
   0   2  11      171.89      144.82      8.13 o 
   1   2  11       16.54       20.81      4.89 o 
   2   2  11      766.63      761.47     14.36 o 
   3   2  11       10.68        4.25      7.21 o 
   4   2  11       44.38       46.72      8.53 o 
   5   2  11       62.02       72.10      8.75 o 
   6   2  11        0.69        6.02      7.44 o 
   7   2  11       10.78        6.35      8.48 o 
 -10   3  11        1.52        5.84      5.84 o 
  -9   3  11        2.93        2.36      5.88 o 
  -8   3  11        0.72        4.29      5.81 o 
  -7   3  11        0.65        1.89      5.68 o 
  -6   3  11       54.38       56.08      6.77 o 
  -5   3  11       30.38       29.34      6.19 o 
  -4   3  11      372.56      377.70     10.83 o 
  -3   3  11      112.92      116.84      7.18 o 
  -2   3  11        9.47        7.11      4.84 o 
  -1   3  11       71.86       61.29      5.71 o 
   0   3  11      144.09      156.28      6.07 o 
   1   3  11        8.52        2.12      5.15 o 
   2   3  11        7.06        5.96      5.66 o 
   3   3  11       26.42       28.41      7.34 o 
   4   3  11       52.93       49.48      8.30 o 
   5   3  11       85.16       82.42      9.53 o 
   6   3  11        0.00        3.44      7.57 o 
   7   3  11        9.66       19.21      7.89 o 
 -10   4  11        7.57        1.11      6.13 o 
  -9   4  11       11.72        9.73      6.19 o 
  -8   4  11        0.02        6.47      5.54 o 
  -7   4  11        0.10        2.23      5.40 o 
  -6   4  11       54.49       45.42      6.82 o 
  -5   4  11        8.49        1.31      5.90 o 
  -4   4  11        3.17        0.65      4.61 o 
  -3   4  11        2.07        3.61      4.91 o 
  -2   4  11        0.27        1.93      4.53 o 
  -1   4  11       18.67       22.52      4.76 o 
   0   4  11       28.96       31.34     10.05 o 
   1   4  11        0.34        4.81      4.81 o 
   2   4  11        7.00        0.30      5.29 o 
   3   4  11        0.70        9.66      5.61 o 
   4   4  11       63.85       67.11      8.11 o 
   5   4  11       62.13       69.47      8.65 o 
   6   4  11       29.31       31.92      8.40 o 
   7   4  11        5.18       11.38      7.70 o 
 -10   5  11        0.42        0.57      6.29 o 
  -9   5  11        7.36       12.96      6.02 o 
  -8   5  11        1.75        6.26      6.26 o 
  -7   5  11        0.04        4.84      5.48 o 
  -6   5  11        0.46        0.98      5.58 o 
  -5   5  11      109.66       94.20      7.97 o 
  -4   5  11        8.51        1.33      4.98 o 
  -3   5  11       93.11      111.71      6.60 o 
  -2   5  11       18.16        1.62      5.18 o 
  -1   5  11       37.42       26.97      5.39 o 
   0   5  11       13.40       19.98      8.64 o 
   1   5  11       20.33       16.42      5.37 o 
   2   5  11        5.61        0.29      4.92 o 
   3   5  11        0.08        5.49      5.49 o 
   4   5  11        0.46       13.01      6.34 o 
   5   5  11        6.30        2.28      7.82 o 
   6   5  11      102.74       98.20      9.55 o 
   7   5  11        2.53        7.54      7.54 o 
 -10   6  11        5.09       11.26      6.53 o 
  -9   6  11       17.61       20.77      7.13 o 
  -8   6  11        9.92        6.41      5.77 o 
  -7   6  11        0.00        1.64      5.91 o 
  -6   6  11        1.87       17.00      5.33 o 
  -5   6  11        0.01        3.69      6.04 o 
  -4   6  11       39.98       37.83      6.02 o 
  -3   6  11       23.75       26.84      5.96 o 
  -2   6  11        6.00       13.34      4.88 o 
  -1   6  11       76.73       60.00      6.03 o 
   0   6  11        1.39        1.07      4.45 o 
   1   6  11        3.34        4.45      5.34 o 
   2   6  11      108.43      102.76      7.16 o 
   3   6  11        5.48        4.20      5.68 o 
   4   6  11      112.76      109.21      8.43 o 
   5   6  11       38.85       49.31      7.69 o 
   6   6  11        0.81        3.57      7.45 o 
   7   6  11       12.26       12.92      8.39 o 
  -9   7  11        3.28        7.00      7.00 o 
  -8   7  11        1.13        8.19      6.56 o 
  -7   7  11        1.30        1.67      6.34 o 
  -6   7  11      142.33      145.86      9.48 o 
  -5   7  11      153.65      137.49      9.16 o 
  -4   7  11       13.71       10.11      5.39 o 
  -3   7  11       22.20       25.64      5.99 o 
  -2   7  11        6.23       11.09      4.89 o 
  -1   7  11        2.10        1.90      4.76 o 
   0   7  11       28.72       22.75      5.66 o 
   1   7  11       16.65       24.72      5.30 o 
   2   7  11       39.78       45.80      6.22 o 
   3   7  11       43.77       48.62      6.78 o 
   4   7  11      121.55       99.89      8.91 o 
   5   7  11        6.15        9.15      6.96 o 
   6   7  11        0.02        0.63      7.68 o 
   7   7  11       22.46       18.83      8.94 o 
  -9   8  11        0.93        5.48      7.42 o 
  -8   8  11        6.05        1.98      6.64 o 
  -7   8  11        0.08        6.77      6.77 o 
  -6   8  11        4.64        5.46      6.48 o 
  -5   8  11       55.13       61.15      7.52 o 
  -4   8  11       93.69      101.72      7.80 o 
  -3   8  11       45.23       58.74      7.01 o 
  -2   8  11        2.96        2.61      4.89 o 
  -1   8  11        2.20        5.05      5.05 o 
   0   8  11       61.50       56.97      6.85 o 
   1   8  11        9.95        1.46      5.83 o 
   2   8  11       14.59       14.52      5.86 o 
   3   8  11       24.20       40.31      6.38 o 
   4   8  11        4.09        0.60      6.67 o 
   5   8  11        2.10        3.74      7.18 o 
   6   8  11        0.35        3.49      7.29 o 
  -9   9  11        1.79        1.62      7.43 o 
  -8   9  11       15.81       15.65      7.66 o 
  -7   9  11       11.38        3.74      7.47 o 
  -6   9  11       12.22       17.45      6.85 o 
  -5   9  11       38.59       52.67      7.53 o 
  -4   9  11       68.41       46.44      8.13 o 
  -3   9  11       57.09       61.28      7.00 o 
  -2   9  11       32.17       14.93      6.17 o 
  -1   9  11       13.78        0.94      5.96 o 
   0   9  11       19.94       14.86      5.89 o 
   1   9  11        2.34        1.15      6.06 o 
   2   9  11        7.39       10.46      6.06 o 
   3   9  11       45.29       45.10      6.85 o 
   4   9  11       21.98       14.35      7.18 o 
   5   9  11        0.86        7.72      7.72 o 
   6   9  11        9.01        0.94      7.54 o 
  -8  10  11        0.75        0.66      7.60 o 
  -7  10  11        5.54        0.67      7.09 o 
  -6  10  11        6.35       11.92      7.15 o 
  -5  10  11       37.41       35.04      7.82 o 
  -4  10  11        0.14        2.36      6.39 o 
  -3  10  11       44.72       56.54      6.95 o 
  -2  10  11       41.93       34.14      6.77 o 
  -1  10  11       28.56       34.22      6.54 o 
   0  10  11       96.04       95.11      5.97 o 
   1  10  11       17.13        8.26      7.12 o 
   2  10  11      239.99      185.25     10.05 o 
   3  10  11        0.77        6.74      6.74 o 
   4  10  11       14.53       26.84      7.38 o 
   5  10  11       30.97       40.29      8.24 o 
  -8  11  11        1.82        5.84      7.79 o 
  -7  11  11        2.93       10.96      6.65 o 
  -6  11  11        0.33        5.37      7.06 o 
  -5  11  11        4.06        6.37      7.06 o 
  -4  11  11        2.57        6.66      6.66 o 
  -3  11  11        0.06        4.90      6.86 o 
  -2  11  11       27.63       30.51      6.68 o 
  -1  11  11      177.72      144.65      9.83 o 
   0  11  11       43.26       42.94      9.55 o 
   1  11  11       16.17       23.52      6.73 o 
   2  11  11       50.36       52.19      7.46 o 
   3  11  11       41.60       53.16      7.44 o 
   4  11  11       18.60       25.85      7.27 o 
   5  11  11        0.10        7.83      7.83 o 
  -7  12  11        2.63        4.22      7.14 o 
  -6  12  11        7.80        0.33      7.24 o 
  -5  12  11        6.18        5.93      7.26 o 
  -4  12  11        5.96        3.27      7.51 o 
  -3  12  11        2.49        7.70      7.06 o 
  -2  12  11        4.50       11.24      6.88 o 
  -1  12  11        7.22       16.26      6.02 o 
   0  12  11      102.49      108.63     21.07 o 
   1  12  11        5.68       12.35      6.30 o 
   2  12  11        2.57        4.69      6.51 o 
   3  12  11       14.93       25.06      6.74 o 
   4  12  11        1.90        7.99      7.70 o 
  -6  13  11        1.02        6.07      7.67 o 
  -5  13  11        0.01        3.21      6.75 o 
  -4  13  11        7.88        9.24      7.02 o 
  -3  13  11       18.29       18.49      7.21 o 
  -2  13  11       35.88       17.09      7.32 o 
  -1  13  11       10.55       12.37      6.18 o 
   0  13  11        2.41        1.44      4.37 o 
   1  13  11       24.76       35.09      6.70 o 
   2  13  11       10.14       16.01      6.61 o 
   3  13  11        7.24        2.10      7.09 o 
  -5  14  11        8.15       23.93      6.85 o 
  -4  14  11       14.51       29.39      7.12 o 
  -3  14  11        4.19       18.87      6.71 o 
  -2  14  11        0.74        7.12      7.12 o 
  -1  14  11        8.28        0.29      6.87 o 
   0  14  11        0.52        1.39      4.66 o 
   1  14  11        1.54       12.49      6.50 o 
   2  14  11        2.69       13.31      6.16 o 
  -4  15  11       16.39        2.08      7.46 o 
  -3  15  11        0.61        7.65      6.77 o 
  -2  15  11        4.61        6.60      6.89 o 
  -1  15  11        2.19        7.76      6.09 o 
   0  15  11        2.62        0.77      4.45 o 
   1  15  11        2.48        6.80      6.54 o 
 -10   0  12       14.02       25.01      7.76 o 
  -8   0  12      154.13      131.37     10.08 o 
  -6   0  12       42.84       49.53      8.52 o 
  -4   0  12      433.80      429.75     12.51 o 
  -2   0  12        5.92       10.50      5.09 o 
   0   0  12      160.05      148.67      9.10 o 
   2   0  12      393.35      342.22     11.61 o 
   4   0  12       42.39       44.92      9.35 o 
   6   0  12        6.34        2.62      8.60 o 
 -10   1  12        0.03       16.97      6.22 o 
  -9   1  12        0.53        1.47      5.89 o 
  -8   1  12        1.08        5.46      6.98 o 
  -7   1  12       85.52       95.38      8.70 o 
  -6   1  12       39.14       39.45      7.58 o 
  -5   1  12       78.32       94.71      8.29 o 
  -4   1  12       12.91        7.69      6.40 o 
  -3   1  12       13.92       15.37      5.44 o 
  -2   1  12       93.88       93.04      7.33 o 
  -1   1  12       66.03       59.04      6.30 o 
   0   1  12      260.72      258.91      7.08 o 
   1   1  12       15.77        9.24      5.85 o 
   2   1  12       12.69       10.46      6.15 o 
   3   1  12      162.79      147.93     10.06 o 
   4   1  12       83.81      104.60      9.79 o 
   5   1  12       32.03       35.87      8.61 o 
   6   1  12       31.61       21.75      8.70 o 
   7   1  12        2.78        0.71      8.28 o 
 -10   2  12        0.14        3.05      6.35 o 
  -9   2  12        3.62        1.16      6.10 o 
  -8   2  12       26.21       35.25      6.93 o 
  -7   2  12        0.05        4.33      6.50 o 
  -6   2  12        7.26        3.16      5.98 o 
  -5   2  12      182.08      174.43      9.90 o 
  -4   2  12       33.73       34.63      6.41 o 
  -3   2  12       18.09       17.61      5.12 o 
  -2   2  12      116.43      126.42      7.65 o 
  -1   2  12        0.00        5.66      4.72 o 
   0   2  12       20.30       19.72      6.50 o 
   1   2  12        5.74        5.49      5.49 o 
   2   2  12      281.31      261.05     10.92 o 
   3   2  12        0.54        0.33      7.18 o 
   4   2  12       11.05       19.72      7.82 o 
   5   2  12       31.40       29.26      8.71 o 
   6   2  12        0.10        7.72      7.72 o 
   7   2  12        0.44        4.88      8.01 o 
 -10   3  12        4.29        6.53      5.71 o 
  -9   3  12        8.71        6.91      6.04 o 
  -8   3  12        0.99        3.31      5.70 o 
  -7   3  12        1.71        5.87      5.87 o 
  -6   3  12        1.28        3.79      6.31 o 
  -5   3  12       63.53       64.34      7.05 o 
  -4   3  12       44.05       46.31      6.76 o 
  -3   3  12       71.07       65.78      7.06 o 
  -2   3  12       13.56        9.23      5.08 o 
  -1   3  12       64.42       74.04      6.27 o 
   0   3  12        8.23        9.54      3.70 o 
   1   3  12       10.57        6.33      5.73 o 
   2   3  12      212.39      189.17      9.53 o 
   3   3  12      184.56      207.24     10.50 o 
   4   3  12      316.45      343.18     13.59 o 
   5   3  12       24.97        5.08      8.80 o 
   6   3  12        8.18       17.40      7.51 o 
   7   3  12        4.64       20.30      7.45 o 
 -10   4  12        2.38        3.54      5.71 o 
  -9   4  12        0.64        9.52      6.06 o 
  -8   4  12        1.16        3.02      5.73 o 
  -7   4  12       22.85       30.53      6.22 o 
  -6   4  12       18.98       18.77      6.36 o 
  -5   4  12       63.59       61.50      7.09 o 
  -4   4  12       16.02       31.66      5.16 o 
  -3   4  12        0.01        0.00      4.83 o 
  -2   4  12       42.49       47.12      6.05 o 
  -1   4  12       23.11       20.35      5.32 o 
   0   4  12       14.20       21.49      3.97 o 
   1   4  12        8.79       16.13      5.38 o 
   2   4  12        0.63        2.93      5.27 o 
   3   4  12      192.56      187.56      9.93 o 
   4   4  12       32.43       39.04      9.03 o 
   5   4  12       12.52       14.52      7.93 o 
   6   4  12        6.43       21.62      7.33 o 
  -9   5  12        0.28        1.47      6.16 o 
  -8   5  12        0.01        3.37      5.81 o 
  -7   5  12        0.02        9.14      5.36 o 
  -6   5  12        8.02       18.33      5.79 o 
  -5   5  12        6.41        9.74      5.52 o 
  -4   5  12       75.92       75.52      6.84 o 
  -3   5  12       25.15       40.09      5.82 o 
  -2   5  12       36.65       41.47      5.42 o 
  -1   5  12        1.12        2.81      4.69 o 
   0   5  12        6.22        2.00      3.55 o 
   1   5  12        9.90       11.25      5.03 o 
   2   5  12        0.03        2.01      5.47 o 
   3   5  12        2.98        4.84      6.06 o 
   4   5  12        1.17        7.89      6.95 o 
   5   5  12        3.49        3.56      7.75 o 
   6   5  12        5.27        7.81      8.46 o 
  -9   6  12        0.51        0.60      6.00 o 
  -8   6  12       33.17       41.85      7.18 o 
  -7   6  12        1.13        0.00      6.09 o 
  -6   6  12       13.87       21.84      6.85 o 
  -5   6  12        5.21        2.30      5.58 o 
  -4   6  12       26.68       28.88      5.90 o 
  -3   6  12        2.30        3.58      5.19 o 
  -2   6  12        3.32        0.96      5.11 o 
  -1   6  12        3.27        8.11      4.99 o 
   0   6  12       73.89       69.79      7.13 o 
   1   6  12        0.25        3.81      4.99 o 
   2   6  12       41.76       58.27      6.25 o 
   3   6  12        0.25        3.27      5.93 o 
   4   6  12        0.81        4.02      6.81 o 
   5   6  12       22.50       32.00      8.23 o 
   6   6  12       13.29       17.89      7.99 o 
  -9   7  12        0.73        2.47      6.45 o 
  -8   7  12        0.43        6.69      6.69 o 
  -7   7  12        2.27        0.97      6.51 o 
  -6   7  12        7.86       12.55      6.27 o 
  -5   7  12       16.90       19.90      6.64 o 
  -4   7  12        2.38        0.99      5.95 o 
  -3   7  12       39.70       41.12      6.20 o 
  -2   7  12       28.35       35.19      6.08 o 
  -1   7  12       11.64       11.22      5.29 o 
   0   7  12       18.89       13.40      3.94 o 
   1   7  12       16.24        9.88      5.81 o 
   2   7  12        2.01        3.64      5.32 o 
   3   7  12        1.80        6.40      6.40 o 
   4   7  12        3.41        7.89      6.69 o 
   5   7  12        1.82        7.48      7.48 o 
   6   7  12        1.01        6.28      7.87 o 
  -9   8  12        9.00        9.99      7.18 o 
  -8   8  12       20.56        2.59      7.11 o 
  -7   8  12        0.55        0.33      6.93 o 
  -6   8  12        0.02        6.32      6.67 o 
  -5   8  12        1.15        3.68      6.34 o 
  -4   8  12      128.70      124.18      9.30 o 
  -3   8  12       30.69       25.17      6.87 o 
  -2   8  12       52.35       44.75      6.72 o 
  -1   8  12       82.09       50.61      7.15 o 
   0   8  12       26.21       30.71      4.73 o 
   1   8  12        1.88        0.57      5.75 o 
   2   8  12       93.83       79.30      7.47 o 
   3   8  12        5.33       13.12      6.27 o 
   4   8  12        0.14        0.00      7.47 o 
   5   8  12        0.00        7.68      7.68 o 
  -8   9  12        4.80        7.46      7.46 o 
  -7   9  12       11.95       11.91      7.61 o 
  -6   9  12       35.84       40.13      8.03 o 
  -5   9  12        0.39        1.00      6.02 o 
  -4   9  12        3.98        7.96      6.29 o 
  -3   9  12       32.45       37.18      6.85 o 
  -2   9  12       11.10       16.55      6.04 o 
  -1   9  12       20.40       25.27      6.16 o 
   0   9  12       88.03       83.46     11.28 o 
   1   9  12        9.65       10.22      6.25 o 
   2   9  12        8.03        3.53      6.53 o 
   3   9  12       31.69       27.67      7.83 o 
   4   9  12        6.01        4.69      7.05 o 
   5   9  12        0.52        7.56      7.56 o 
  -8  10  12        0.07        2.59      6.44 o 
  -7  10  12        5.27        8.56      7.25 o 
  -6  10  12       20.17       16.64      7.65 o 
  -5  10  12        0.51        2.67      6.66 o 
  -4  10  12        1.25        3.63      6.60 o 
  -3  10  12        5.26        5.17      6.14 o 
  -2  10  12       17.80       26.49      6.95 o 
  -1  10  12        1.00        1.22      6.09 o 
   0  10  12       13.96       16.05      4.91 o 
   1  10  12       63.33       87.00      8.11 o 
   2  10  12      100.23       99.82      8.54 o 
   3  10  12       27.56       30.92      7.39 o 
   4  10  12       18.39       20.47      7.78 o 
  -7  11  12        0.03        0.64      7.14 o 
  -6  11  12        2.58       13.47      6.91 o 
  -5  11  12       38.32       52.61      7.89 o 
  -4  11  12       10.28        3.90      7.49 o 
  -3  11  12        0.32        6.72      6.72 o 
  -2  11  12        6.03        7.47      7.47 o 
  -1  11  12      157.22      150.32      9.91 o 
   0  11  12        2.46        1.32      4.91 o 
   1  11  12        2.46        3.84      6.59 o 
   2  11  12        4.96        0.00      6.79 o 
   3  11  12        1.65        1.60      6.41 o 
   4  11  12       34.64       32.49      8.20 o 
  -6  12  12       11.27       13.19      7.73 o 
  -5  12  12        0.86       20.96      6.78 o 
  -4  12  12       38.21       41.24      8.00 o 
  -3  12  12       31.94       52.09      8.16 o 
  -2  12  12       54.18       76.01      7.94 o 
  -1  12  12        7.91       20.32      6.77 o 
   0  12  12       31.43       35.10      6.05 o 
   1  12  12        0.97        0.00      6.16 o 
   2  12  12        0.42        6.36      6.36 o 
   3  12  12       11.19       10.14      7.02 o 
  -5  13  12       19.64       30.76      7.54 o 
  -4  13  12        8.62       22.12      7.48 o 
  -3  13  12        5.77        3.06      6.74 o 
  -2  13  12        1.77        1.78      6.85 o 
  -1  13  12        0.96        0.86      6.31 o 
   0  13  12        1.87        4.57      4.94 o 
   1  13  12       14.46       19.58      7.05 o 
   2  13  12       12.56        4.45      6.93 o 
  -4  14  12        0.16        7.25      7.55 o 
  -3  14  12       19.35       24.04      8.01 o 
  -2  14  12        4.06        6.94      6.36 o 
  -1  14  12        1.41        6.97      6.97 o 
   0  14  12        4.44        5.16      4.61 o 
  -9   0  13       15.06        8.84      7.14 o 
  -7   0  13      164.02      187.01     11.18 o 
  -5   0  13       16.78       26.43      6.85 o 
  -3   0  13      269.69      290.04     10.70 o 
  -1   0  13      243.71      244.96      9.71 o 
   1   0  13        5.31        4.33      6.18 o 
   3   0  13       38.72       32.75      7.84 o 
   5   0  13       21.04       13.89      9.50 o 
  -9   1  13       26.06       14.43      7.65 o 
  -8   1  13        7.39        4.40      6.75 o 
  -7   1  13      159.58      143.32      9.95 o 
  -6   1  13       52.84       41.19      8.61 o 
  -5   1  13      123.03      137.42      9.35 o 
  -4   1  13       18.09       21.32      6.59 o 
  -3   1  13        0.05        5.66      5.66 o 
  -2   1  13       67.00       60.21      6.59 o 
  -1   1  13        4.81        6.55      5.91 o 
   0   1  13        4.18        5.28      8.03 o 
   1   1  13       22.40       22.65      6.42 o 
   2   1  13       32.41       25.38      7.65 o 
   3   1  13       39.06       48.87      7.98 o 
   4   1  13       27.25       26.71      8.33 o 
   5   1  13       12.15       24.13      8.16 o 
   6   1  13        7.88       11.07      8.56 o 
  -9   2  13       15.05       32.53      6.17 o 
  -8   2  13        0.24        4.96      6.42 o 
  -7   2  13       13.67       11.74      6.63 o 
  -6   2  13       52.08       47.05      8.00 o 
  -5   2  13      145.93      158.49      9.36 o 
  -4   2  13      161.79      174.71      9.42 o 
  -3   2  13        2.49        7.86      5.34 o 
  -2   2  13       15.10       15.34      5.63 o 
  -1   2  13        0.01        1.24      4.96 o 
   0   2  13       90.21       88.94      5.31 o 
   1   2  13        3.09        6.66      6.04 o 
   2   2  13       11.56        6.91      6.91 o 
   3   2  13      138.87      143.16     10.04 o 
   4   2  13       45.62       53.28      8.43 o 
   5   2  13        1.44        4.13      7.58 o 
   6   2  13       17.38        8.30      8.99 o 
  -9   3  13        0.26        0.28      6.13 o 
  -8   3  13        7.23        8.46      6.13 o 
  -7   3  13        3.45        6.64      6.33 o 
  -6   3  13       62.45       61.38      8.02 o 
  -5   3  13       14.84       19.38      6.57 o 
  -4   3  13       10.46       20.13      5.97 o 
  -3   3  13       92.21       87.78      7.55 o 
  -2   3  13       56.23       49.06      6.24 o 
  -1   3  13       42.20       29.66      6.17 o 
   0   3  13       99.51       89.01      5.27 o 
   1   3  13       15.21       16.45      6.27 o 
   2   3  13      159.81      159.34      9.76 o 
   3   3  13        6.32        0.94      7.56 o 
   4   3  13       46.20       36.08      8.85 o 
   5   3  13        2.21        0.00      8.04 o 
   6   3  13       11.21       40.97      8.40 o 
  -9   4  13       11.25        5.60      7.02 o 
  -8   4  13        0.43        6.45      6.45 o 
  -7   4  13        0.40        3.34      6.37 o 
  -6   4  13        1.16        4.66      6.20 o 
  -5   4  13       20.78       22.32      5.97 o 
  -4   4  13        1.62        8.53      5.37 o 
  -3   4  13        3.76        8.19      5.67 o 
  -2   4  13       10.10       12.19      5.31 o 
  -1   4  13       25.35       35.09      5.54 o 
   0   4  13        7.98       11.78      3.84 o 
   1   4  13       13.82       13.00      5.91 o 
   2   4  13       78.35       68.25      7.85 o 
   3   4  13        9.42        3.68      7.37 o 
   4   4  13       34.42       33.55      7.99 o 
   5   4  13       36.99       51.53      8.48 o 
   6   4  13        1.87        4.58      8.18 o 
  -9   5  13        9.59       23.90      6.26 o 
  -8   5  13        0.41        0.89      6.24 o 
  -7   5  13        0.18        3.68      5.83 o 
  -6   5  13       23.49       11.61      6.27 o 
  -5   5  13        6.17       10.78      5.71 o 
  -4   5  13      100.41       92.89      7.95 o 
  -3   5  13        8.75        8.22      5.69 o 
  -2   5  13       14.72       20.32      5.93 o 
  -1   5  13       22.82       28.86      5.82 o 
   0   5  13        1.75        1.04      4.05 o 
   1   5  13        1.95        7.02      5.55 o 
   2   5  13        0.84        5.42      5.42 o 
   3   5  13        0.41        6.58      6.58 o 
   4   5  13       87.50       82.02      9.04 o 
   5   5  13        8.11        0.32      7.96 o 
  -9   6  13        2.34        7.55      6.39 o 
  -8   6  13        2.66        2.43      6.67 o 
  -7   6  13        0.00        6.55      6.55 o 
  -6   6  13        0.68        3.81      6.34 o 
  -5   6  13       15.06       18.57      6.73 o 
  -4   6  13       37.78       39.39      6.40 o 
  -3   6  13        0.17        2.55      5.40 o 
  -2   6  13       24.10       27.52      6.25 o 
  -1   6  13       10.57        8.57      5.51 o 
   0   6  13        1.37        6.63      3.47 o 
   1   6  13        0.57        4.91      5.49 o 
   2   6  13       13.39       16.01      5.90 o 
   3   6  13        8.19        7.01      6.72 o 
   4   6  13        2.96        4.27      7.32 o 
   5   6  13       14.86       12.46      8.10 o 
  -8   7  13        2.38        6.79      6.79 o 
  -7   7  13       43.02       41.77      7.60 o 
  -6   7  13        6.67        1.92      6.42 o 
  -5   7  13       32.16       39.43      6.79 o 
  -4   7  13        0.04        0.96      5.47 o 
  -3   7  13       19.93       22.31      6.37 o 
  -2   7  13        9.25        7.51      5.63 o 
  -1   7  13       30.75       21.36      6.40 o 
   0   7  13        2.44        6.54      3.96 o 
   1   7  13        0.72        5.15      6.00 o 
   2   7  13       20.45       24.32      6.08 o 
   3   7  13        6.65        0.57      6.56 o 
   4   7  13        2.25        4.48      6.57 o 
   5   7  13       50.37       61.68      9.46 o 
  -8   8  13        0.40        0.31      7.18 o 
  -7   8  13       21.82       27.50      7.04 o 
  -6   8  13       43.69       35.00      8.75 o 
  -5   8  13       10.42        0.97      7.16 o 
  -4   8  13       36.37       30.72      7.12 o 
  -3   8  13        1.21        0.63      6.05 o 
  -2   8  13        0.20        3.74      6.24 o 
  -1   8  13       49.57       28.83      6.68 o 
   0   8  13        0.24        2.08      4.13 o 
   1   8  13        5.75        9.88      5.92 o 
   2   8  13       11.66       13.57      6.51 o 
   3   8  13        2.02        5.57      6.13 o 
   4   8  13        0.05        7.89      6.72 o 
  -7   9  13       12.57        6.75      7.39 o 
  -6   9  13        0.00        5.19      7.15 o 
  -5   9  13       22.97       21.49      7.81 o 
  -4   9  13       32.17       39.41      7.43 o 
  -3   9  13        2.30       14.93      5.72 o 
  -2   9  13       27.76       13.04      6.51 o 
  -1   9  13       18.39       23.76      7.22 o 
   0   9  13       12.09        7.08      4.49 o 
   1   9  13       10.25        5.00      6.68 o 
   2   9  13        6.88        7.46      6.39 o 
   3   9  13       10.12       21.74      6.53 o 
   4   9  13        6.01       10.88      7.16 o 
  -7  10  13        1.84        9.59      6.72 o 
  -6  10  13        0.06        7.44      7.11 o 
  -5  10  13       33.42       48.89      8.10 o 
  -4  10  13        6.49       11.55      6.75 o 
  -3  10  13       14.53        9.46      6.95 o 
  -2  10  13        0.90        7.38      6.14 o 
  -1  10  13       12.12        8.03      6.84 o 
   0  10  13       71.81       73.04      5.81 o 
   1  10  13       17.38       33.59      6.83 o 
   2  10  13        8.34       14.08      6.78 o 
   3  10  13        0.09        2.65      6.08 o 
  -6  11  13        2.80       17.25      7.03 o 
  -5  11  13        4.74        9.27      7.68 o 
  -4  11  13        0.01        2.54      7.29 o 
  -3  11  13       22.80       25.51      7.16 o 
  -2  11  13        0.24        1.21      6.96 o 
  -1  11  13       72.17       40.93      8.48 o 
   0  11  13       51.35       47.37      5.30 o 
   1  11  13       16.23       16.84      6.95 o 
   2  11  13      104.29      106.38      9.67 o 
  -5  12  13       13.37       17.86      7.84 o 
  -4  12  13       26.02       34.49      8.08 o 
  -3  12  13       26.43       31.71      7.63 o 
  -2  12  13        2.19       14.53      6.82 o 
  -1  12  13       59.22       76.66      8.87 o 
   0  12  13        8.88        0.71     10.40 o 
   1  12  13        9.42       26.56      6.77 o 
  -3  13  13        2.04        6.23      7.13 o 
  -2  13  13       16.03       17.04      7.80 o 
  -1  13  13        0.36        6.96      6.96 o 
   0  13  13        8.22        8.73      5.06 o 
  -8   0  14      110.20      119.35      9.31 o 
  -6   0  14      157.29      145.16     10.41 o 
  -4   0  14        6.11        6.73      7.02 o 
  -2   0  14       17.61       20.93      6.46 o 
   0   0  14      247.30      237.02     10.43 o 
   2   0  14       62.45       69.02      8.28 o 
   4   0  14        3.05        0.00      8.43 o 
  -9   1  14        1.10        4.32      6.75 o 
  -8   1  14        2.74        2.82      7.04 o 
  -7   1  14       12.20        8.71      6.98 o 
  -6   1  14      106.49      115.17      9.23 o 
  -5   1  14       58.09       61.69      7.87 o 
  -4   1  14       11.29       13.13      6.41 o 
  -3   1  14        0.01        0.92      6.13 o 
  -2   1  14      191.94      212.75     10.45 o 
  -1   1  14        3.21       11.01      6.11 o 
   0   1  14      237.55      222.90     10.19 o 
   1   1  14       47.57       41.07      7.86 o 
   2   1  14       26.50       11.78      6.94 o 
   3   1  14        6.22        1.96      7.86 o 
   4   1  14        1.11        2.04      7.86 o 
   5   1  14       12.50        6.97      8.36 o 
  -8   2  14       57.15       61.81      7.87 o 
  -7   2  14        3.35        1.16      6.69 o 
  -6   2  14       17.54       12.21      7.45 o 
  -5   2  14        8.46        5.14      6.96 o 
  -4   2  14        2.86        6.42      6.11 o 
  -3   2  14        1.17        3.38      5.82 o 
  -2   2  14       18.76       18.67      6.43 o 
  -1   2  14       44.65       42.91      7.00 o 
   0   2  14        0.54        0.44      4.16 o 
   1   2  14        5.23       10.14      6.26 o 
   2   2  14       11.45       11.86      6.53 o 
   3   2  14        1.74        1.90      7.64 o 
   4   2  14        0.06        6.30      7.64 o 
   5   2  14        3.86       10.48      7.77 o 
  -8   3  14        0.00        4.22      6.18 o 
  -7   3  14        0.80        6.12      6.12 o 
  -6   3  14        9.46       18.53      6.58 o 
  -5   3  14       12.51       19.13      6.37 o 
  -4   3  14       93.53       91.32      7.66 o 
  -3   3  14       37.09       32.83      7.06 o 
  -2   3  14        1.16        2.75      6.41 o 
  -1   3  14       54.87       46.02      7.27 o 
   0   3  14       19.25       24.64      4.44 o 
   1   3  14        5.87        7.37      6.48 o 
   2   3  14       31.11       29.42      7.58 o 
   3   3  14        6.09       13.31      6.82 o 
   4   3  14       76.12       83.30      9.69 o 
   5   3  14       17.16       22.99      8.53 o 
  -8   4  14        0.13        3.68      5.95 o 
  -7   4  14       11.98        9.69      6.76 o 
  -6   4  14        0.23       12.34      6.01 o 
  -5   4  14       21.65       21.99      6.41 o 
  -4   4  14       26.45       24.91      6.45 o 
  -3   4  14        2.70        7.99      6.14 o 
  -2   4  14       28.22       28.99      6.10 o 
  -1   4  14       32.86       28.92      6.93 o 
   0   4  14       54.46       57.50      6.07 o 
   1   4  14        3.79        0.87      6.10 o 
   2   4  14        3.32        2.00      6.00 o 
   3   4  14        2.13       18.36      6.32 o 
   4   4  14        4.16        9.73      7.54 o 
  -8   5  14        0.01        6.61      6.61 o 
  -7   5  14       11.41       10.99      6.54 o 
  -6   5  14        6.49        0.00      6.38 o 
  -5   5  14        1.26        6.46      6.46 o 
  -4   5  14       36.17       43.90      7.11 o 
  -3   5  14       46.31       54.22      7.09 o 
  -2   5  14        5.74        4.58      5.78 o 
  -1   5  14        3.01        3.60      5.40 o 
   0   5  14       63.05       58.30      4.97 o 
   1   5  14        9.10        1.15      6.31 o 
   2   5  14       15.59       16.29      6.45 o 
   3   5  14        9.59       17.28      6.74 o 
   4   5  14        0.09        4.59      7.65 o 
  -8   6  14        3.76        3.79      6.42 o 
  -7   6  14        0.05        6.63      6.63 o 
  -6   6  14       11.19        7.69      6.45 o 
  -5   6  14       14.33       15.22      6.84 o 
  -4   6  14       16.04       14.92      6.54 o 
  -3   6  14       17.67       21.63      6.48 o 
  -2   6  14        3.70        1.82      5.48 o 
  -1   6  14        2.43        1.79      5.38 o 
   0   6  14        0.41        4.31      4.31 o 
   1   6  14        6.16        3.12      6.23 o 
   2   6  14        0.10        3.31      6.06 o 
   3   6  14        2.89        6.55      6.55 o 
   4   6  14       13.03        3.87      7.75 o 
  -7   7  14        0.35        2.75      6.71 o 
  -6   7  14        3.43        0.62      7.15 o 
  -5   7  14       18.08       14.70      6.89 o 
  -4   7  14        5.06        5.31      5.93 o 
  -3   7  14        3.41       14.54      5.57 o 
  -2   7  14       24.96       16.73      6.70 o 
  -1   7  14       23.61       20.20      6.54 o 
   0   7  14        5.22        1.84      4.47 o 
   1   7  14       10.38        5.03      6.42 o 
   2   7  14        8.16        0.54      6.22 o 
   3   7  14        2.93        2.77      6.65 o 
  -7   8  14        1.04        6.79      6.79 o 
  -6   8  14       48.93       41.64      7.83 o 
  -5   8  14        0.16        5.03      6.61 o 
  -4   8  14        6.34        4.07      6.58 o 
  -3   8  14        0.49        6.49      6.49 o 
  -2   8  14       33.30       26.06      6.68 o 
  -1   8  14       14.92       23.00      6.19 o 
   0   8  14       18.97       22.36      7.57 o 
   1   8  14        1.01        0.82      6.32 o 
   2   8  14        2.46        4.24      6.36 o 
   3   8  14        0.27        3.77      6.18 o 
  -6   9  14        2.39       16.31      6.59 o 
  -5   9  14       21.75       13.22      7.24 o 
  -4   9  14       20.17       25.63      7.51 o 
  -3   9  14       30.62       26.17      7.39 o 
  -2   9  14       48.55       43.03      7.83 o 
  -1   9  14        0.12        3.50      6.13 o 
   0   9  14        0.10        6.43      4.36 o 
   1   9  14       59.79       74.09      8.12 o 
   2   9  14        2.88        5.96      6.48 o 
  -5  10  14        0.95        0.93      6.89 o 
  -4  10  14        4.54        2.49      7.14 o 
  -3  10  14        3.83       16.78      7.02 o 
  -2  10  14        1.65        0.89      7.14 o 
  -1  10  14       30.76       33.97      7.20 o 
   0  10  14        8.38        7.40      4.91 o 
   1  10  14        4.02        4.77      6.63 o 
   2  10  14       13.29       11.38      6.83 o 
  -4  11  14        4.57        2.14      7.35 o 
  -3  11  14       52.52       35.16      8.72 o 
  -2  11  14        0.01        9.94      7.02 o 
  -1  11  14        9.14       10.44      6.49 o 
   0  11  14        1.35        4.97      4.97 o 
  -7   0  15       17.34       22.47      7.49 o 
  -5   0  15        0.22        4.37      7.28 o 
  -3   0  15       35.42       28.92      7.46 o 
  -1   0  15      125.93      104.14      9.00 o 
   1   0  15        1.40        7.18      7.18 o 
   3   0  15        9.25       16.35      7.20 o 
  -8   1  15        7.86        3.21      7.50 o 
  -7   1  15        2.44        1.94      6.67 o 
  -6   1  15        0.62        7.15      6.57 o 
  -5   1  15        0.03        2.04      6.12 o 
  -4   1  15        2.38        5.32      5.91 o 
  -3   1  15        9.78        7.15      5.95 o 
  -2   1  15        6.21       10.15      6.58 o 
  -1   1  15        0.06       14.62      5.96 o 
   0   1  15        8.82        7.19      5.45 o 
   1   1  15        0.65       17.44      6.80 o 
   2   1  15       31.70       37.82      7.68 o 
   3   1  15        1.51        0.63      7.33 o 
   4   1  15        3.66        8.00      8.00 o 
  -7   2  15        3.15       12.52      6.68 o 
  -6   2  15        4.10       15.16      6.59 o 
  -5   2  15        5.27        1.75      6.72 o 
  -4   2  15        0.12        3.55      5.91 o 
  -3   2  15        5.81        2.08      5.95 o 
  -2   2  15       17.69       23.81      6.25 o 
  -1   2  15        9.44        4.45      6.22 o 
   0   2  15       64.72       67.35      5.62 o 
   1   2  15       89.12      101.59      9.05 o 
   2   2  15       13.47        1.74      6.97 o 
   3   2  15        0.66        3.41      7.75 o 
  -7   3  15        2.18        6.99      6.99 o 
  -6   3  15        1.24        5.18      6.04 o 
  -5   3  15        0.00        5.56      5.56 o 
  -4   3  15        1.01        5.33      5.92 o 
  -3   3  15        1.13        1.78      5.64 o 
  -2   3  15       26.71       30.57      6.23 o 
  -1   3  15       32.13       16.21      7.08 o 
   0   3  15       34.67       43.33     10.06 o 
   1   3  15        8.86        8.34      6.62 o 
   2   3  15        0.60        0.56      6.55 o 
   3   3  15        4.88       11.44      7.53 o 
  -7   4  15        7.98        7.61      6.77 o 
  -6   4  15        4.97       12.45      6.37 o 
  -5   4  15        0.27        3.53      6.18 o 
  -4   4  15       13.04        4.46      6.84 o 
  -3   4  15       23.57       27.08      6.85 o 
  -2   4  15        2.87        2.67      6.21 o 
  -1   4  15        6.75        1.75      6.74 o 
   0   4  15        3.84        7.36      7.36 o 
   1   4  15        7.54        4.82      6.81 o 
   2   4  15       13.11       16.20      6.71 o 
   3   4  15       14.79       21.89      7.30 o 
  -7   5  15        2.04        0.29      6.27 o 
  -6   5  15       12.20       17.53      6.43 o 
  -5   5  15        0.16        3.86      6.23 o 
  -4   5  15        0.02        1.49      6.27 o 
  -3   5  15        5.11        7.75      5.65 o 
  -2   5  15        0.11       10.34      5.32 o 
  -1   5  15        3.83        0.58      6.11 o 
   0   5  15        0.01        2.89      5.42 o 
   1   5  15        6.14       13.97      6.15 o 
   2   5  15        0.93        6.02      6.02 o 
   3   5  15        2.43        1.69      7.35 o 
  -6   6  15        1.69       16.54      6.20 o 
  -5   6  15        2.04        0.30      6.59 o 
  -4   6  15       37.55       29.10      7.81 o 
  -3   6  15       33.78       28.95      6.87 o 
  -2   6  15        3.43        2.06      5.59 o 
  -1   6  15       21.36       15.05      6.37 o 
   0   6  15        5.03        1.55      4.38 o 
   1   6  15        1.99        0.00      6.61 o 
   2   6  15        2.17        7.78      6.16 o 
  -6   7  15        0.86       10.43      5.96 o 
  -5   7  15        0.43        1.20      6.62 o 
  -4   7  15       12.31       18.66      6.63 o 
  -3   7  15        0.40        6.26      5.96 o 
  -2   7  15        0.97        4.41      6.17 o 
  -1   7  15        0.35        5.45      6.03 o 
   0   7  15        0.24        0.39      4.33 o 
   1   7  15        3.24        1.36      6.22 o 
   2   7  15       19.07       16.80      7.09 o 
  -5   8  15        9.42        0.60      7.25 o 
  -4   8  15        5.46        6.32      6.93 o 
  -3   8  15       28.74       29.78      6.85 o 
  -2   8  15        0.88        1.75      5.84 o 
  -1   8  15        2.60        4.84      5.98 o 
   0   8  15        8.73       11.03      6.76 o 
   1   8  15        4.72        9.04      6.11 o 
  -4   9  15        0.19        1.20      6.90 o 
  -3   9  15        7.34        8.29      7.11 o 
  -2   9  15        0.07        6.95      6.36 o 
  -1   9  15        0.28        0.28      6.17 o 
   0   9  15       17.05       14.55      4.48 o 
  -2  10  15        4.54        5.42      7.14 o 
  -6   0  16        0.01       10.03      5.96 o 
  -4   0  16        0.06        6.22      6.22 o 
  -2   0  16       12.18       10.69      6.65 o 
   0   0  16        0.17        5.80      5.33 o 
   2   0  16       67.45       69.46      8.72 o 
  -6   1  16        0.31        3.00      6.53 o 
  -5   1  16        3.44        8.08      6.13 o 
  -4   1  16        3.91        0.56      6.24 o 
  -3   1  16        0.91        7.74      6.02 o 
  -2   1  16       49.42       42.38      7.21 o 
  -1   1  16        8.46        2.32      6.64 o 
   0   1  16        2.81        6.66      4.78 o 
   1   1  16        6.49        5.44      7.17 o 
   2   1  16        4.93       12.59      6.87 o 
  -6   2  16        3.96        5.18      6.27 o 
  -5   2  16        1.41        0.00      6.42 o 
  -4   2  16        0.00        0.56      6.23 o 
  -3   2  16        1.94        6.30      6.30 o 
  -2   2  16        2.16        2.01      6.61 o 
  -1   2  16        3.58        6.59      6.59 o 
   0   2  16        1.31        0.14      4.83 o 
   1   2  16       72.22       68.72      9.05 o 
   2   2  16        5.63        5.06      7.31 o 
  -6   3  16       21.84       14.26      6.86 o 
  -5   3  16        0.53        0.56      5.88 o 
  -4   3  16       12.86       16.20      6.54 o 
  -3   3  16       21.64       25.46      6.87 o 
  -2   3  16        0.00        3.43      6.01 o 
  -1   3  16        2.82        3.14      6.26 o 
   0   3  16        7.69        8.59      6.63 o 
   1   3  16       15.11       22.01      6.97 o 
   2   3  16        9.31       15.71      6.90 o 
  -6   4  16       13.38       16.02      6.91 o 
  -5   4  16        3.13        7.61      6.77 o 
  -4   4  16        4.96       10.25      6.27 o 
  -3   4  16        0.71        0.57      6.00 o 
  -2   4  16       15.07       11.40      6.56 o 
  -1   4  16        2.78        7.07      5.36 o 
   0   4  16       15.18       12.43      5.99 o 
   1   4  16       25.93       21.39      7.68 o 
  -5   5  16       31.85       39.98      7.66 o 
  -4   5  16        0.06        0.85      6.28 o 
  -3   5  16        0.05        7.16      6.00 o 
  -2   5  16        8.10        8.52      5.96 o 
  -1   5  16        0.86        5.05      5.89 o 
   0   5  16        5.82       15.69      4.36 o 
   1   5  16        0.00        1.61      6.47 o 
  -5   6  16       13.15       14.55      6.85 o 
  -4   6  16        0.88        1.44      6.60 o 
  -3   6  16        0.04        4.00      6.00 o 
  -2   6  16        0.10        3.39      5.37 o 
  -1   6  16        0.94        4.73      6.11 o 
   0   6  16        0.14        4.41      4.41 o 
  -4   7  16        7.91       10.34      6.03 o 
  -3   7  16        0.03        1.14      5.99 o 
  -2   7  16        8.34        2.82      6.46 o 
  -1   7  16        0.15        0.55      6.33 o 
  -3   0  17        8.36        3.83      6.56 o 
  -1   0  17       45.28       27.74      8.32 o 
  -4   1  17        0.92        3.77      7.00 o 
  -3   1  17        0.27        6.83      6.83 o 
  -2   1  17        2.31        9.63      6.32 o 
  -1   1  17       23.69       28.98      7.45 o 
  -4   2  17        0.13        2.70      6.19 o 
  -3   2  17        0.06        3.27      5.99 o 
  -2   2  17        1.81       10.97      6.03 o 
  -1   2  17       26.62       23.57      7.68 o 
  -3   3  17        4.47       13.35      5.99 o 
  -2   3  17        0.10        4.37      6.00 o 
                                                 
